# Supplementary material for: A nomogram for predicting postoperative overall survival of patients with lung squamous cell carcinoma: A SEER-based study
Source: Front Surg. 2023 Apr 6;10:1143035. doi: 10.3389/fsurg.2023.1143035 (PMC10118027; doi:10.3389/fsurg.2023.1143035)
Supplement: Supplementary file 2 [file Table1.xlsx]

## Sheet: Sheet1
Patient ID	Marital status at diagnosis	Type of Reporting Source	Insurance Recode (2007+)	Age at diagnosis	Race recode (White, Black, Other)	Sex	Year of diagnosis	Site recode ICD-O-3/WHO 2008	Behavior recode for analysis	AYA site recode/WHO 2008	Lymphoma subtype recode/WHO 2008	ICCC site recode ICD-O-3/WHO 2008	TNM 7/CS v0204+ Schema	CS Schema - AJCC 6th Edition	Primary Site - labeled	Primary Site	Histologic Type ICD-O-3	Behavior code ICD-O-3	Grade	Laterality	Diagnostic Confirmation	ICD-O-3 Hist/behav	ICD-O-3 Hist/behav, malignant	Histology recode - broad groupings	Histology recode - Brain groupings	ICCC site rec extended ICD-O-3/WHO 2008	Site recode B ICD-O-3/WHO 2008	Derived AJCC Stage Group, 7th ed (2010-2015)	Derived AJCC T, 7th ed (2010-2015)	Derived AJCC N, 7th ed (2010-2015)	Derived AJCC M, 7th ed (2010-2015)	Derived AJCC Stage Group, 6th ed (2004-2015)	Derived AJCC T, 6th ed (2004-2015)	Derived AJCC N, 6th ed (2004-2015)	Derived AJCC M, 6th ed (2004-2015)	RX Summ--Surg Prim Site (1998+)	RX Summ--Scope Reg LN Sur (2003+)	RX Summ--Surg Oth Reg/Dis (2003+)	Radiation sequence with surgery	Reason no cancer-directed surgery	Radiation recode	Chemotherapy recode (yes, no/unk)	Scope of reg lymph nd surg (1998-2002)	RX Summ--Reg LN Examined (1998-2002)	Surgery of oth reg/dis sites (1998-2002)	Site specific surgery (1973-1997 varying detail by year and site)	Radiation to Brain or CNS Recode (1988-1997)	Tumor Size Summary (2016+)	Regional nodes examined (1988+)
1819185	Single (never married)	Hospital inpatient/outpatient or clinic	Insured	69	White	Female	2012	Lung and Bronchus	Malignant	8.3 Carcinoma of trachea,bronchus, and lung	Unclassified	XI(f) Other and unspecified carcinomas	Lung	Lung	C34.3-Lower lobe, lung	343	8070	Malignant	Moderately differentiated; Grade II	Left - origin of primary	Positive histology	8070/3: Squamous cell carcinoma, NOS	8070/3: Squamous cell carcinoma, NOS	8050-8089: squamous cell neoplasms	Not Brain	XI(f.4) Carcinomas of lung	Lung and Bronchus	IIA	T2b	N0	M0	IB	T2	N0	M0	33	4 or more regional lymph nodes removed	None; diagnosed at autopsy	No radiation and/or cancer-directed surgery	Surgery performed	None/Unknown	No/Unknown	Blank(s)	Blank(s)	Blank(s)	Blank(s)	Blank(s)	Blank(s)	22
1829336	Widowed	Hospital inpatient/outpatient or clinic	Insured	80	White	Male	2011	Lung and Bronchus	Malignant	8.3 Carcinoma of trachea,bronchus, and lung	Unclassified	XI(f) Other and unspecified carcinomas	Lung	Lung	C34.2-Middle lobe, lung	342	8070	Malignant	Poorly differentiated; Grade III	Right - origin of primary	Positive histology	8070/3: Squamous cell carcinoma, NOS	8070/3: Squamous cell carcinoma, NOS	8050-8089: squamous cell neoplasms	Not Brain	XI(f.4) Carcinomas of lung	Lung and Bronchus	IB	T2a	N0	M0	IB	T2	N0	M0	33	1 to 3 regional lymph nodes removed	None; diagnosed at autopsy	No radiation and/or cancer-directed surgery	Surgery performed	None/Unknown	No/Unknown	Blank(s)	Blank(s)	Blank(s)	Blank(s)	Blank(s)	Blank(s)	1
2394828	Single (never married)	Hospital inpatient/outpatient or clinic	Insured	80	White	Female	2011	Lung and Bronchus	Malignant	8.3 Carcinoma of trachea,bronchus, and lung	Unclassified	XI(f) Other and unspecified carcinomas	Lung	Lung	C34.1-Upper lobe, lung	341	8070	Malignant	Moderately differentiated; Grade II	Right - origin of primary	Positive histology	8070/3: Squamous cell carcinoma, NOS	8070/3: Squamous cell carcinoma, NOS	8050-8089: squamous cell neoplasms	Not Brain	XI(f.4) Carcinomas of lung	Lung and Bronchus	IA	T1b	N0	M0	IA	T1	N0	M0	21	4 or more regional lymph nodes removed	None; diagnosed at autopsy	No radiation and/or cancer-directed surgery	Surgery performed	None/Unknown	No/Unknown	Blank(s)	Blank(s)	Blank(s)	Blank(s)	Blank(s)	Blank(s)	4
2977727	Married (including common law)	Hospital inpatient/outpatient or clinic	Insured	69	White	Male	2012	Lung and Bronchus	Malignant	8.3 Carcinoma of trachea,bronchus, and lung	Unclassified	XI(f) Other and unspecified carcinomas	Lung	Lung	C34.0-Main bronchus	340	8070	Malignant	Poorly differentiated; Grade III	Right - origin of primary	Positive histology	8070/3: Squamous cell carcinoma, NOS	8070/3: Squamous cell carcinoma, NOS	8050-8089: squamous cell neoplasms	Not Brain	XI(f.4) Carcinomas of lung	Lung and Bronchus	IIB	T3	N0	M0	IIB	T3	N0	M0	12	None	None; diagnosed at autopsy	Radiation after surgery	Surgery performed	Beam radiation	Yes	Blank(s)	Blank(s)	Blank(s)	Blank(s)	Blank(s)	Blank(s)	0
3414676	Single (never married)	Hospital inpatient/outpatient or clinic	Insured	73	White	Female	2015	Lung and Bronchus	Malignant	8.3 Carcinoma of trachea,bronchus, and lung	Unclassified	XI(f) Other and unspecified carcinomas	Lung	Lung	C34.1-Upper lobe, lung	341	8070	Malignant	Moderately differentiated; Grade II	Left - origin of primary	Positive histology	8070/3: Squamous cell carcinoma, NOS	8070/3: Squamous cell carcinoma, NOS	8050-8089: squamous cell neoplasms	Not Brain	XI(f.4) Carcinomas of lung	Lung and Bronchus	IIA	T2b	N0	M0	IB	T2	N0	M0	55	4 or more regional lymph nodes removed	None; diagnosed at autopsy	Radiation after surgery	Surgery performed	Beam radiation	Yes	Blank(s)	Blank(s)	Blank(s)	Blank(s)	Blank(s)	Blank(s)	98
3432813	Widowed	Hospital inpatient/outpatient or clinic	Insured	76	White	Female	2013	Lung and Bronchus	Malignant	8.3 Carcinoma of trachea,bronchus, and lung	Unclassified	XI(f) Other and unspecified carcinomas	Lung	Lung	C34.2-Middle lobe, lung	342	8070	Malignant	Poorly differentiated; Grade III	Right - origin of primary	Positive histology	8070/3: Squamous cell carcinoma, NOS	8070/3: Squamous cell carcinoma, NOS	8050-8089: squamous cell neoplasms	Not Brain	XI(f.4) Carcinomas of lung	Lung and Bronchus	IIA	T2b	N0	M0	IB	T2	N0	M0	33	1 to 3 regional lymph nodes removed	None; diagnosed at autopsy	No radiation and/or cancer-directed surgery	Surgery performed	None/Unknown	No/Unknown	Blank(s)	Blank(s)	Blank(s)	Blank(s)	Blank(s)	Blank(s)	3
3461004	Widowed	Hospital inpatient/outpatient or clinic	Insured	92	White	Female	2012	Lung and Bronchus	Malignant	8.3 Carcinoma of trachea,bronchus, and lung	Unclassified	XI(f) Other and unspecified carcinomas	Lung	Lung	C34.8-Overlapping lesion of lung	348	8070	Malignant	Poorly differentiated; Grade III	Right - origin of primary	Positive histology	8070/3: Squamous cell carcinoma, NOS	8070/3: Squamous cell carcinoma, NOS	8050-8089: squamous cell neoplasms	Not Brain	XI(f.4) Carcinomas of lung	Lung and Bronchus	IIIA	T4	N0	M0	IV	T2	N0	M1	30	1 to 3 regional lymph nodes removed	None; diagnosed at autopsy	No radiation and/or cancer-directed surgery	Surgery performed	None/Unknown	No/Unknown	Blank(s)	Blank(s)	Blank(s)	Blank(s)	Blank(s)	Blank(s)	2
3523531	Married (including common law)	Hospital inpatient/outpatient or clinic	Any Medicaid	82	White	Male	2015	Lung and Bronchus	Malignant	8.3 Carcinoma of trachea,bronchus, and lung	Unclassified	XI(f) Other and unspecified carcinomas	Lung	Lung	C34.3-Lower lobe, lung	343	8070	Malignant	Moderately differentiated; Grade II	Left - origin of primary	Positive histology	8070/3: Squamous cell carcinoma, NOS	8070/3: Squamous cell carcinoma, NOS	8050-8089: squamous cell neoplasms	Not Brain	XI(f.4) Carcinomas of lung	Lung and Bronchus	IA	T1a	N0	M0	IA	T1	N0	M0	21	4 or more regional lymph nodes removed	None; diagnosed at autopsy	No radiation and/or cancer-directed surgery	Surgery performed	None/Unknown	No/Unknown	Blank(s)	Blank(s)	Blank(s)	Blank(s)	Blank(s)	Blank(s)	14
3986536	Married (including common law)	Hospital inpatient/outpatient or clinic	Insured	58	Other (American Indian/AK Native, Asian/Pacific Islander)	Female	2010	Lung and Bronchus	Malignant	8.3 Carcinoma of trachea,bronchus, and lung	Unclassified	XI(f) Other and unspecified carcinomas	Lung	Lung	C34.1-Upper lobe, lung	341	8070	Malignant	Poorly differentiated; Grade III	Right - origin of primary	Positive histology	8070/3: Squamous cell carcinoma, NOS	8070/3: Squamous cell carcinoma, NOS	8050-8089: squamous cell neoplasms	Not Brain	XI(f.4) Carcinomas of lung	Lung and Bronchus	IB	T2a	N0	M0	IB	T2	N0	M0	30	4 or more regional lymph nodes removed	None; diagnosed at autopsy	No radiation and/or cancer-directed surgery	Surgery performed	None/Unknown	No/Unknown	Blank(s)	Blank(s)	Blank(s)	Blank(s)	Blank(s)	Blank(s)	6
3987045	Married (including common law)	Hospital inpatient/outpatient or clinic	Insured	69	Black	Female	2010	Lung and Bronchus	Malignant	8.3 Carcinoma of trachea,bronchus, and lung	Unclassified	XI(f) Other and unspecified carcinomas	Lung	Lung	C34.1-Upper lobe, lung	341	8070	Malignant	Poorly differentiated; Grade III	Left - origin of primary	Positive histology	8070/3: Squamous cell carcinoma, NOS	8070/3: Squamous cell carcinoma, NOS	8050-8089: squamous cell neoplasms	Not Brain	XI(f.4) Carcinomas of lung	Lung and Bronchus	IIA	T1a	N1	M0	IIA	T1	N1	M0	45	4 or more regional lymph nodes removed	None; diagnosed at autopsy	No radiation and/or cancer-directed surgery	Surgery performed	None/Unknown	No/Unknown	Blank(s)	Blank(s)	Blank(s)	Blank(s)	Blank(s)	Blank(s)	9
3987094	Married (including common law)	Hospital inpatient/outpatient or clinic	Insured	63	White	Male	2010	Lung and Bronchus	Malignant	8.3 Carcinoma of trachea,bronchus, and lung	Unclassified	XI(f) Other and unspecified carcinomas	Lung	Lung	C34.1-Upper lobe, lung	341	8070	Malignant	Moderately differentiated; Grade II	Left - origin of primary	Positive histology	8070/3: Squamous cell carcinoma, NOS	8070/3: Squamous cell carcinoma, NOS	8050-8089: squamous cell neoplasms	Not Brain	XI(f.4) Carcinomas of lung	Lung and Bronchus	IB	T2a	N0	M0	IB	T2	N0	M0	45	4 or more regional lymph nodes removed	None; diagnosed at autopsy	No radiation and/or cancer-directed surgery	Surgery performed	None/Unknown	No/Unknown	Blank(s)	Blank(s)	Blank(s)	Blank(s)	Blank(s)	Blank(s)	7
3987124	Married (including common law)	Hospital inpatient/outpatient or clinic	Insured	65	White	Male	2010	Lung and Bronchus	Malignant	8.3 Carcinoma of trachea,bronchus, and lung	Unclassified	XI(f) Other and unspecified carcinomas	Lung	Lung	C34.1-Upper lobe, lung	341	8070	Malignant	Moderately differentiated; Grade II	Right - origin of primary	Positive histology	8070/3: Squamous cell carcinoma, NOS	8070/3: Squamous cell carcinoma, NOS	8050-8089: squamous cell neoplasms	Not Brain	XI(f.4) Carcinomas of lung	Lung and Bronchus	IIB	T3	N0	M0	IIB	T3	N0	M0	45	4 or more regional lymph nodes removed	None; diagnosed at autopsy	No radiation and/or cancer-directed surgery	Surgery performed	None/Unknown	No/Unknown	Blank(s)	Blank(s)	Blank(s)	Blank(s)	Blank(s)	Blank(s)	4
3989392	Married (including common law)	Hospital inpatient/outpatient or clinic	Insured	76	Other (American Indian/AK Native, Asian/Pacific Islander)	Male	2010	Lung and Bronchus	Malignant	8.3 Carcinoma of trachea,bronchus, and lung	Unclassified	XI(f) Other and unspecified carcinomas	Lung	Lung	C34.1-Upper lobe, lung	341	8070	Malignant	Poorly differentiated; Grade III	Left - origin of primary	Positive histology	8070/3: Squamous cell carcinoma, NOS	8070/3: Squamous cell carcinoma, NOS	8050-8089: squamous cell neoplasms	Not Brain	XI(f.4) Carcinomas of lung	Lung and Bronchus	IB	T2a	N0	M0	IB	T2	N0	M0	33	4 or more regional lymph nodes removed	None; diagnosed at autopsy	No radiation and/or cancer-directed surgery	Surgery performed	None/Unknown	No/Unknown	Blank(s)	Blank(s)	Blank(s)	Blank(s)	Blank(s)	Blank(s)	6
3989768	Married (including common law)	Hospital inpatient/outpatient or clinic	Any Medicaid	66	Other (American Indian/AK Native, Asian/Pacific Islander)	Male	2010	Lung and Bronchus	Malignant	8.3 Carcinoma of trachea,bronchus, and lung	Unclassified	XI(f) Other and unspecified carcinomas	Lung	Lung	C34.1-Upper lobe, lung	341	8070	Malignant	Moderately differentiated; Grade II	Right - origin of primary	Positive histology	8070/3: Squamous cell carcinoma, NOS	8070/3: Squamous cell carcinoma, NOS	8050-8089: squamous cell neoplasms	Not Brain	XI(f.4) Carcinomas of lung	Lung and Bronchus	IIA	T2a	N1	M0	IIB	T2	N1	M0	30	4 or more regional lymph nodes removed	None; diagnosed at autopsy	No radiation and/or cancer-directed surgery	Surgery performed	None/Unknown	No/Unknown	Blank(s)	Blank(s)	Blank(s)	Blank(s)	Blank(s)	Blank(s)	11
3989914	Single (never married)	Hospital inpatient/outpatient or clinic	Insured	63	White	Male	2010	Lung and Bronchus	Malignant	8.3 Carcinoma of trachea,bronchus, and lung	Unclassified	XI(f) Other and unspecified carcinomas	Lung	Lung	C34.3-Lower lobe, lung	343	8070	Malignant	Poorly differentiated; Grade III	Right - origin of primary	Positive histology	8070/3: Squamous cell carcinoma, NOS	8070/3: Squamous cell carcinoma, NOS	8050-8089: squamous cell neoplasms	Not Brain	XI(f.4) Carcinomas of lung	Lung and Bronchus	IIB	T2b	N1	M0	IIB	T2	N1	M0	33	4 or more regional lymph nodes removed	None; diagnosed at autopsy	No radiation and/or cancer-directed surgery	Surgery performed	None/Unknown	Yes	Blank(s)	Blank(s)	Blank(s)	Blank(s)	Blank(s)	Blank(s)	19
3990842	Married (including common law)	Hospital inpatient/outpatient or clinic	Insured	74	White	Male	2010	Lung and Bronchus	Malignant	8.3 Carcinoma of trachea,bronchus, and lung	Unclassified	XI(f) Other and unspecified carcinomas	Lung	Lung	C34.1-Upper lobe, lung	341	8070	Malignant	Poorly differentiated; Grade III	Right - origin of primary	Positive histology	8070/3: Squamous cell carcinoma, NOS	8070/3: Squamous cell carcinoma, NOS	8050-8089: squamous cell neoplasms	Not Brain	XI(f.4) Carcinomas of lung	Lung and Bronchus	IB	T2a	N0	M0	IB	T2	N0	M0	33	4 or more regional lymph nodes removed	None; diagnosed at autopsy	No radiation and/or cancer-directed surgery	Surgery performed	None/Unknown	No/Unknown	Blank(s)	Blank(s)	Blank(s)	Blank(s)	Blank(s)	Blank(s)	8
3992683	Widowed	Hospital inpatient/outpatient or clinic	Insured	74	Black	Female	2010	Lung and Bronchus	Malignant	8.3 Carcinoma of trachea,bronchus, and lung	Unclassified	XI(f) Other and unspecified carcinomas	Lung	Lung	C34.3-Lower lobe, lung	343	8070	Malignant	Moderately differentiated; Grade II	Left - origin of primary	Positive histology	8070/3: Squamous cell carcinoma, NOS	8070/3: Squamous cell carcinoma, NOS	8050-8089: squamous cell neoplasms	Not Brain	XI(f.4) Carcinomas of lung	Lung and Bronchus	IIIA	T4	N0	M0	IV	T2	N0	M1	21	None	None; diagnosed at autopsy	No radiation and/or cancer-directed surgery	Surgery performed	None/Unknown	No/Unknown	Blank(s)	Blank(s)	Blank(s)	Blank(s)	Blank(s)	Blank(s)	0
3993203	Married (including common law)	Hospital inpatient/outpatient or clinic	Insured	76	White	Male	2010	Lung and Bronchus	Malignant	8.3 Carcinoma of trachea,bronchus, and lung	Unclassified	XI(f) Other and unspecified carcinomas	Lung	Lung	C34.1-Upper lobe, lung	341	8070	Malignant	Moderately differentiated; Grade II	Right - origin of primary	Positive histology	8070/3: Squamous cell carcinoma, NOS	8070/3: Squamous cell carcinoma, NOS	8050-8089: squamous cell neoplasms	Not Brain	XI(f.4) Carcinomas of lung	Lung and Bronchus	IA	T1b	N0	M0	IA	T1	N0	M0	33	4 or more regional lymph nodes removed	None; diagnosed at autopsy	No radiation and/or cancer-directed surgery	Surgery performed	None/Unknown	No/Unknown	Blank(s)	Blank(s)	Blank(s)	Blank(s)	Blank(s)	Blank(s)	9
3993373	Married (including common law)	Hospital inpatient/outpatient or clinic	Insured	63	White	Male	2010	Lung and Bronchus	Malignant	8.3 Carcinoma of trachea,bronchus, and lung	Unclassified	XI(f) Other and unspecified carcinomas	Lung	Lung	C34.1-Upper lobe, lung	341	8070	Malignant	Moderately differentiated; Grade II	Right - origin of primary	Positive histology	8070/3: Squamous cell carcinoma, NOS	8070/3: Squamous cell carcinoma, NOS	8050-8089: squamous cell neoplasms	Not Brain	XI(f.4) Carcinomas of lung	Lung and Bronchus	IA	T1a	N0	M0	IA	T1	N0	M0	21	1 to 3 regional lymph nodes removed	None; diagnosed at autopsy	No radiation and/or cancer-directed surgery	Surgery performed	None/Unknown	No/Unknown	Blank(s)	Blank(s)	Blank(s)	Blank(s)	Blank(s)	Blank(s)	3
3993519	Married (including common law)	Hospital inpatient/outpatient or clinic	Insured	61	White	Male	2010	Lung and Bronchus	Malignant	8.3 Carcinoma of trachea,bronchus, and lung	Unclassified	XI(f) Other and unspecified carcinomas	Lung	Lung	C34.3-Lower lobe, lung	343	8070	Malignant	Poorly differentiated; Grade III	Left - origin of primary	Positive histology	8070/3: Squamous cell carcinoma, NOS	8070/3: Squamous cell carcinoma, NOS	8050-8089: squamous cell neoplasms	Not Brain	XI(f.4) Carcinomas of lung	Lung and Bronchus	IB	T2a	N0	M0	IB	T2	N0	M0	33	4 or more regional lymph nodes removed	None; diagnosed at autopsy	No radiation and/or cancer-directed surgery	Surgery performed	None/Unknown	No/Unknown	Blank(s)	Blank(s)	Blank(s)	Blank(s)	Blank(s)	Blank(s)	9
3996443	Married (including common law)	Hospital inpatient/outpatient or clinic	Any Medicaid	76	Other (American Indian/AK Native, Asian/Pacific Islander)	Male	2010	Lung and Bronchus	Malignant	8.3 Carcinoma of trachea,bronchus, and lung	Unclassified	XI(f) Other and unspecified carcinomas	Lung	Lung	C34.3-Lower lobe, lung	343	8071	Malignant	Moderately differentiated; Grade II	Right - origin of primary	Positive histology	8071/3: Squamous cell carcinoma, keratinizing, NOS	8071/3: Squamous cell carcinoma, keratinizing, NOS	8050-8089: squamous cell neoplasms	Not Brain	XI(f.4) Carcinomas of lung	Lung and Bronchus	IIB	T3	N0	M0	IIB	T3	N0	M0	33	1 to 3 regional lymph nodes removed	None; diagnosed at autopsy	Radiation after surgery	Surgery performed	Beam radiation	Yes	Blank(s)	Blank(s)	Blank(s)	Blank(s)	Blank(s)	Blank(s)	2
3997192	Married (including common law)	Hospital inpatient/outpatient or clinic	Insured	79	White	Male	2010	Lung and Bronchus	Malignant	8.3 Carcinoma of trachea,bronchus, and lung	Unclassified	XI(f) Other and unspecified carcinomas	Lung	Lung	C34.1-Upper lobe, lung	341	8070	Malignant	Moderately differentiated; Grade II	Right - origin of primary	Positive histology	8070/3: Squamous cell carcinoma, NOS	8070/3: Squamous cell carcinoma, NOS	8050-8089: squamous cell neoplasms	Not Brain	XI(f.4) Carcinomas of lung	Lung and Bronchus	IB	T2a	N0	M0	IB	T2	N0	M0	33	4 or more regional lymph nodes removed	None; diagnosed at autopsy	No radiation and/or cancer-directed surgery	Surgery performed	None/Unknown	No/Unknown	Blank(s)	Blank(s)	Blank(s)	Blank(s)	Blank(s)	Blank(s)	10
3997236	Married (including common law)	Hospital inpatient/outpatient or clinic	Insured	68	White	Male	2010	Lung and Bronchus	Malignant	8.3 Carcinoma of trachea,bronchus, and lung	Unclassified	XI(f) Other and unspecified carcinomas	Lung	Lung	C34.1-Upper lobe, lung	341	8070	Malignant	Moderately differentiated; Grade II	Left - origin of primary	Positive histology	8070/3: Squamous cell carcinoma, NOS	8070/3: Squamous cell carcinoma, NOS	8050-8089: squamous cell neoplasms	Not Brain	XI(f.4) Carcinomas of lung	Lung and Bronchus	IB	T2a	N0	M0	IB	T2	N0	M0	45	4 or more regional lymph nodes removed	None; diagnosed at autopsy	No radiation and/or cancer-directed surgery	Surgery performed	None/Unknown	No/Unknown	Blank(s)	Blank(s)	Blank(s)	Blank(s)	Blank(s)	Blank(s)	5
3998261	Married (including common law)	Hospital inpatient/outpatient or clinic	Insured	87	White	Male	2010	Lung and Bronchus	Malignant	8.3 Carcinoma of trachea,bronchus, and lung	Unclassified	XI(f) Other and unspecified carcinomas	Lung	Lung	C34.3-Lower lobe, lung	343	8070	Malignant	Poorly differentiated; Grade III	Right - origin of primary	Positive histology	8070/3: Squamous cell carcinoma, NOS	8070/3: Squamous cell carcinoma, NOS	8050-8089: squamous cell neoplasms	Not Brain	XI(f.4) Carcinomas of lung	Lung and Bronchus	IIIA	T4	N0	M0	IV	T2	N0	M1	33	4 or more regional lymph nodes removed	None; diagnosed at autopsy	No radiation and/or cancer-directed surgery	Surgery performed	None/Unknown	No/Unknown	Blank(s)	Blank(s)	Blank(s)	Blank(s)	Blank(s)	Blank(s)	6
3998304	Divorced	Hospital inpatient/outpatient or clinic	Insured	78	White	Female	2010	Lung and Bronchus	Malignant	8.3 Carcinoma of trachea,bronchus, and lung	Unclassified	XI(f) Other and unspecified carcinomas	Lung	Lung	C34.1-Upper lobe, lung	341	8070	Malignant	Moderately differentiated; Grade II	Left - origin of primary	Positive histology	8070/3: Squamous cell carcinoma, NOS	8070/3: Squamous cell carcinoma, NOS	8050-8089: squamous cell neoplasms	Not Brain	XI(f.4) Carcinomas of lung	Lung and Bronchus	IIA	T2b	N0	M0	IB	T2	N0	M0	45	4 or more regional lymph nodes removed	None; diagnosed at autopsy	No radiation and/or cancer-directed surgery	Surgery performed	None/Unknown	No/Unknown	Blank(s)	Blank(s)	Blank(s)	Blank(s)	Blank(s)	Blank(s)	5
3998306	Married (including common law)	Hospital inpatient/outpatient or clinic	Insured	71	White	Female	2010	Lung and Bronchus	Malignant	8.3 Carcinoma of trachea,bronchus, and lung	Unclassified	XI(f) Other and unspecified carcinomas	Lung	Lung	C34.1-Upper lobe, lung	341	8071	Malignant	Moderately differentiated; Grade II	Left - origin of primary	Positive histology	8071/3: Squamous cell carcinoma, keratinizing, NOS	8071/3: Squamous cell carcinoma, keratinizing, NOS	8050-8089: squamous cell neoplasms	Not Brain	XI(f.4) Carcinomas of lung	Lung and Bronchus	IIB	T3	N0	M0	IIB	T3	N0	M0	55	4 or more regional lymph nodes removed	None; diagnosed at autopsy	No radiation and/or cancer-directed surgery	Surgery performed	None/Unknown	No/Unknown	Blank(s)	Blank(s)	Blank(s)	Blank(s)	Blank(s)	Blank(s)	9
4000573	Married (including common law)	Hospital inpatient/outpatient or clinic	Insured/No specifics	77	White	Female	2010	Lung and Bronchus	Malignant	8.3 Carcinoma of trachea,bronchus, and lung	Unclassified	XI(f) Other and unspecified carcinomas	Lung	Lung	C34.3-Lower lobe, lung	343	8070	Malignant	Moderately differentiated; Grade II	Left - origin of primary	Positive histology	8070/3: Squamous cell carcinoma, NOS	8070/3: Squamous cell carcinoma, NOS	8050-8089: squamous cell neoplasms	Not Brain	XI(f.4) Carcinomas of lung	Lung and Bronchus	IIIA	T3	N1	M0	IIB	T2	N1	M0	33	4 or more regional lymph nodes removed	None; diagnosed at autopsy	No radiation and/or cancer-directed surgery	Surgery performed	None/Unknown	Yes	Blank(s)	Blank(s)	Blank(s)	Blank(s)	Blank(s)	Blank(s)	32
4002956	Married (including common law)	Hospital inpatient/outpatient or clinic	Insured	68	Other (American Indian/AK Native, Asian/Pacific Islander)	Female	2010	Lung and Bronchus	Malignant	8.3 Carcinoma of trachea,bronchus, and lung	Unclassified	XI(f) Other and unspecified carcinomas	Lung	Lung	C34.1-Upper lobe, lung	341	8070	Malignant	Well differentiated; Grade I	Right - origin of primary	Positive histology	8070/3: Squamous cell carcinoma, NOS	8070/3: Squamous cell carcinoma, NOS	8050-8089: squamous cell neoplasms	Not Brain	XI(f.4) Carcinomas of lung	Lung and Bronchus	IIA	T2b	N0	M0	IB	T2	N0	M0	33	4 or more regional lymph nodes removed	None; diagnosed at autopsy	No radiation and/or cancer-directed surgery	Surgery performed	None/Unknown	Yes	Blank(s)	Blank(s)	Blank(s)	Blank(s)	Blank(s)	Blank(s)	18
4004760	Single (never married)	Hospital inpatient/outpatient or clinic	Insured	55	White	Female	2010	Lung and Bronchus	Malignant	8.3 Carcinoma of trachea,bronchus, and lung	Unclassified	XI(f) Other and unspecified carcinomas	Lung	Lung	C34.1-Upper lobe, lung	341	8070	Malignant	Poorly differentiated; Grade III	Right - origin of primary	Positive histology	8070/3: Squamous cell carcinoma, NOS	8070/3: Squamous cell carcinoma, NOS	8050-8089: squamous cell neoplasms	Not Brain	XI(f.4) Carcinomas of lung	Lung and Bronchus	IA	T1b	N0	M0	IA	T1	N0	M0	33	4 or more regional lymph nodes removed	None; diagnosed at autopsy	No radiation and/or cancer-directed surgery	Surgery performed	None/Unknown	No/Unknown	Blank(s)	Blank(s)	Blank(s)	Blank(s)	Blank(s)	Blank(s)	9
4007162	Separated	Hospital inpatient/outpatient or clinic	Any Medicaid	72	Other (American Indian/AK Native, Asian/Pacific Islander)	Male	2010	Lung and Bronchus	Malignant	8.3 Carcinoma of trachea,bronchus, and lung	Unclassified	XI(f) Other and unspecified carcinomas	Lung	Lung	C34.3-Lower lobe, lung	343	8070	Malignant	Moderately differentiated; Grade II	Left - origin of primary	Positive histology	8070/3: Squamous cell carcinoma, NOS	8070/3: Squamous cell carcinoma, NOS	8050-8089: squamous cell neoplasms	Not Brain	XI(f.4) Carcinomas of lung	Lung and Bronchus	IA	T1a	N0	M0	IA	T1	N0	M0	21	None	None; diagnosed at autopsy	No radiation and/or cancer-directed surgery	Surgery performed	None/Unknown	No/Unknown	Blank(s)	Blank(s)	Blank(s)	Blank(s)	Blank(s)	Blank(s)	0
4007166	Married (including common law)	Hospital inpatient/outpatient or clinic	Any Medicaid	83	Other (American Indian/AK Native, Asian/Pacific Islander)	Male	2010	Lung and Bronchus	Malignant	8.3 Carcinoma of trachea,bronchus, and lung	Unclassified	XI(f) Other and unspecified carcinomas	Lung	Lung	C34.1-Upper lobe, lung	341	8070	Malignant	Moderately differentiated; Grade II	Right - origin of primary	Positive histology	8070/3: Squamous cell carcinoma, NOS	8070/3: Squamous cell carcinoma, NOS	8050-8089: squamous cell neoplasms	Not Brain	XI(f.4) Carcinomas of lung	Lung and Bronchus	IIA	T1a	N1	M0	IIA	T1	N1	M0	21	None	None; diagnosed at autopsy	No radiation and/or cancer-directed surgery	Surgery performed	None/Unknown	No/Unknown	Blank(s)	Blank(s)	Blank(s)	Blank(s)	Blank(s)	Blank(s)	0
4007682	Married (including common law)	Hospital inpatient/outpatient or clinic	Insured	77	Other (American Indian/AK Native, Asian/Pacific Islander)	Male	2010	Lung and Bronchus	Malignant	8.3 Carcinoma of trachea,bronchus, and lung	Unclassified	XI(f) Other and unspecified carcinomas	Lung	Lung	C34.3-Lower lobe, lung	343	8070	Malignant	Poorly differentiated; Grade III	Right - origin of primary	Positive histology	8070/3: Squamous cell carcinoma, NOS	8070/3: Squamous cell carcinoma, NOS	8050-8089: squamous cell neoplasms	Not Brain	XI(f.4) Carcinomas of lung	Lung and Bronchus	IIB	T3	N0	M0	IB	T2	N0	M0	33	4 or more regional lymph nodes removed	None; diagnosed at autopsy	No radiation and/or cancer-directed surgery	Surgery performed	None/Unknown	No/Unknown	Blank(s)	Blank(s)	Blank(s)	Blank(s)	Blank(s)	Blank(s)	18
4008516	Married (including common law)	Hospital inpatient/outpatient or clinic	Insured	79	White	Female	2010	Lung and Bronchus	Malignant	8.3 Carcinoma of trachea,bronchus, and lung	Unclassified	XI(f) Other and unspecified carcinomas	Lung	Lung	C34.3-Lower lobe, lung	343	8070	Malignant	Poorly differentiated; Grade III	Right - origin of primary	Positive histology	8070/3: Squamous cell carcinoma, NOS	8070/3: Squamous cell carcinoma, NOS	8050-8089: squamous cell neoplasms	Not Brain	XI(f.4) Carcinomas of lung	Lung and Bronchus	IIA	T2b	N0	M0	IB	T2	N0	M0	33	1 to 3 regional lymph nodes removed	None; diagnosed at autopsy	No radiation and/or cancer-directed surgery	Surgery performed	None/Unknown	No/Unknown	Blank(s)	Blank(s)	Blank(s)	Blank(s)	Blank(s)	Blank(s)	3
4008677	Widowed	Hospital inpatient/outpatient or clinic	Insured	74	White	Male	2010	Lung and Bronchus	Malignant	8.3 Carcinoma of trachea,bronchus, and lung	Unclassified	XI(f) Other and unspecified carcinomas	Lung	Lung	C34.3-Lower lobe, lung	343	8070	Malignant	Poorly differentiated; Grade III	Left - origin of primary	Positive histology	8070/3: Squamous cell carcinoma, NOS	8070/3: Squamous cell carcinoma, NOS	8050-8089: squamous cell neoplasms	Not Brain	XI(f.4) Carcinomas of lung	Lung and Bronchus	IA	T1b	N0	M0	IA	T1	N0	M0	33	4 or more regional lymph nodes removed	None; diagnosed at autopsy	No radiation and/or cancer-directed surgery	Surgery performed	None/Unknown	No/Unknown	Blank(s)	Blank(s)	Blank(s)	Blank(s)	Blank(s)	Blank(s)	10
4009681	Married (including common law)	Hospital inpatient/outpatient or clinic	Insured/No specifics	79	White	Male	2010	Lung and Bronchus	Malignant	8.3 Carcinoma of trachea,bronchus, and lung	Unclassified	XI(f) Other and unspecified carcinomas	Lung	Lung	C34.1-Upper lobe, lung	341	8071	Malignant	Moderately differentiated; Grade II	Left - origin of primary	Positive histology	8071/3: Squamous cell carcinoma, keratinizing, NOS	8071/3: Squamous cell carcinoma, keratinizing, NOS	8050-8089: squamous cell neoplasms	Not Brain	XI(f.4) Carcinomas of lung	Lung and Bronchus	IB	T2a	N0	M0	IB	T2	N0	M0	21	1 to 3 regional lymph nodes removed	None; diagnosed at autopsy	No radiation and/or cancer-directed surgery	Surgery performed	None/Unknown	No/Unknown	Blank(s)	Blank(s)	Blank(s)	Blank(s)	Blank(s)	Blank(s)	2
4009930	Widowed	Hospital inpatient/outpatient or clinic	Insured	66	White	Female	2010	Lung and Bronchus	Malignant	8.3 Carcinoma of trachea,bronchus, and lung	Unclassified	XI(f) Other and unspecified carcinomas	Lung	Lung	C34.1-Upper lobe, lung	341	8070	Malignant	Poorly differentiated; Grade III	Left - origin of primary	Positive histology	8070/3: Squamous cell carcinoma, NOS	8070/3: Squamous cell carcinoma, NOS	8050-8089: squamous cell neoplasms	Not Brain	XI(f.4) Carcinomas of lung	Lung and Bronchus	IA	T1b	N0	M0	IA	T1	N0	M0	12	None	None; diagnosed at autopsy	No radiation and/or cancer-directed surgery	Surgery performed	None/Unknown	No/Unknown	Blank(s)	Blank(s)	Blank(s)	Blank(s)	Blank(s)	Blank(s)	0
4010862	Married (including common law)	Hospital inpatient/outpatient or clinic	Insured	70	White	Male	2010	Lung and Bronchus	Malignant	8.3 Carcinoma of trachea,bronchus, and lung	Unclassified	XI(f) Other and unspecified carcinomas	Lung	Lung	C34.1-Upper lobe, lung	341	8070	Malignant	Moderately differentiated; Grade II	Right - origin of primary	Positive histology	8070/3: Squamous cell carcinoma, NOS	8070/3: Squamous cell carcinoma, NOS	8050-8089: squamous cell neoplasms	Not Brain	XI(f.4) Carcinomas of lung	Lung and Bronchus	IA	T1b	N0	M0	IA	T1	N0	M0	33	None	None; diagnosed at autopsy	No radiation and/or cancer-directed surgery	Surgery performed	None/Unknown	No/Unknown	Blank(s)	Blank(s)	Blank(s)	Blank(s)	Blank(s)	Blank(s)	7
4016112	Widowed	Hospital inpatient/outpatient or clinic	Insured/No specifics	71	White	Female	2010	Lung and Bronchus	Malignant	8.3 Carcinoma of trachea,bronchus, and lung	Unclassified	XI(f) Other and unspecified carcinomas	Lung	Lung	C34.3-Lower lobe, lung	343	8070	Malignant	Moderately differentiated; Grade II	Left - origin of primary	Positive histology	8070/3: Squamous cell carcinoma, NOS	8070/3: Squamous cell carcinoma, NOS	8050-8089: squamous cell neoplasms	Not Brain	XI(f.4) Carcinomas of lung	Lung and Bronchus	IA	T1a	N0	M0	IA	T1	N0	M0	21	None	None; diagnosed at autopsy	No radiation and/or cancer-directed surgery	Surgery performed	None/Unknown	No/Unknown	Blank(s)	Blank(s)	Blank(s)	Blank(s)	Blank(s)	Blank(s)	0
4016615	Widowed	Hospital inpatient/outpatient or clinic	Insured/No specifics	84	White	Male	2010	Lung and Bronchus	Malignant	8.3 Carcinoma of trachea,bronchus, and lung	Unclassified	XI(f) Other and unspecified carcinomas	Lung	Lung	C34.3-Lower lobe, lung	343	8071	Malignant	Moderately differentiated; Grade II	Right - origin of primary	Positive histology	8071/3: Squamous cell carcinoma, keratinizing, NOS	8071/3: Squamous cell carcinoma, keratinizing, NOS	8050-8089: squamous cell neoplasms	Not Brain	XI(f.4) Carcinomas of lung	Lung and Bronchus	IB	T2a	N0	M0	IB	T2	N0	M0	22	1 to 3 regional lymph nodes removed	None; diagnosed at autopsy	No radiation and/or cancer-directed surgery	Surgery performed	None/Unknown	No/Unknown	Blank(s)	Blank(s)	Blank(s)	Blank(s)	Blank(s)	Blank(s)	4
4016938	Single (never married)	Hospital inpatient/outpatient or clinic	Insured	64	White	Male	2010	Lung and Bronchus	Malignant	8.3 Carcinoma of trachea,bronchus, and lung	Unclassified	XI(f) Other and unspecified carcinomas	Lung	Lung	C34.1-Upper lobe, lung	341	8070	Malignant	Moderately differentiated; Grade II	Left - origin of primary	Positive histology	8070/3: Squamous cell carcinoma, NOS	8070/3: Squamous cell carcinoma, NOS	8050-8089: squamous cell neoplasms	Not Brain	XI(f.4) Carcinomas of lung	Lung and Bronchus	IIA	T1b	N1	M0	IIA	T1	N1	M0	33	4 or more regional lymph nodes removed	None; diagnosed at autopsy	No radiation and/or cancer-directed surgery	Surgery performed	None/Unknown	No/Unknown	Blank(s)	Blank(s)	Blank(s)	Blank(s)	Blank(s)	Blank(s)	18
4018838	Single (never married)	Hospital inpatient/outpatient or clinic	Insured	68	White	Female	2010	Lung and Bronchus	Malignant	8.3 Carcinoma of trachea,bronchus, and lung	Unclassified	XI(f) Other and unspecified carcinomas	Lung	Lung	C34.3-Lower lobe, lung	343	8070	Malignant	Moderately differentiated; Grade II	Left - origin of primary	Positive histology	8070/3: Squamous cell carcinoma, NOS	8070/3: Squamous cell carcinoma, NOS	8050-8089: squamous cell neoplasms	Not Brain	XI(f.4) Carcinomas of lung	Lung and Bronchus	IB	T2a	N0	M0	IB	T2	N0	M0	33	4 or more regional lymph nodes removed	None; diagnosed at autopsy	No radiation and/or cancer-directed surgery	Surgery performed	None/Unknown	No/Unknown	Blank(s)	Blank(s)	Blank(s)	Blank(s)	Blank(s)	Blank(s)	7
4019686	Married (including common law)	Hospital inpatient/outpatient or clinic	Insured	68	Other (American Indian/AK Native, Asian/Pacific Islander)	Male	2010	Lung and Bronchus	Malignant	8.3 Carcinoma of trachea,bronchus, and lung	Unclassified	XI(f) Other and unspecified carcinomas	Lung	Lung	C34.2-Middle lobe, lung	342	8073	Malignant	Poorly differentiated; Grade III	Right - origin of primary	Positive histology	8073/3: Squamous cell carcinoma, small cell, nonkeratinizing	8073/3: Squamous cell carcinoma, small cell, nonkeratinizing	8050-8089: squamous cell neoplasms	Not Brain	XI(f.4) Carcinomas of lung	Lung and Bronchus	IIIA	T4	N0	M0	IIIB	T4	N0	M0	45	Biopsy or aspiration of regional lymph node, NOS	Non-primary surgical procedure performed	Radiation after surgery	Surgery performed	Beam radiation	Yes	Blank(s)	Blank(s)	Blank(s)	Blank(s)	Blank(s)	Blank(s)	95
4019929	Married (including common law)	Hospital inpatient/outpatient or clinic	Insured	62	White	Female	2010	Lung and Bronchus	Malignant	8.3 Carcinoma of trachea,bronchus, and lung	Unclassified	XI(f) Other and unspecified carcinomas	Lung	Lung	C34.1-Upper lobe, lung	341	8070	Malignant	Poorly differentiated; Grade III	Right - origin of primary	Positive histology	8070/3: Squamous cell carcinoma, NOS	8070/3: Squamous cell carcinoma, NOS	8050-8089: squamous cell neoplasms	Not Brain	XI(f.4) Carcinomas of lung	Lung and Bronchus	IA	T1b	N0	M0	IA	T1	N0	M0	33	4 or more regional lymph nodes removed	None; diagnosed at autopsy	No radiation and/or cancer-directed surgery	Surgery performed	None/Unknown	No/Unknown	Blank(s)	Blank(s)	Blank(s)	Blank(s)	Blank(s)	Blank(s)	20
4021690	Widowed	Hospital inpatient/outpatient or clinic	Insured	77	White	Male	2011	Lung and Bronchus	Malignant	8.3 Carcinoma of trachea,bronchus, and lung	Unclassified	XI(f) Other and unspecified carcinomas	Lung	Lung	C34.3-Lower lobe, lung	343	8070	Malignant	Moderately differentiated; Grade II	Right - origin of primary	Positive histology	8070/3: Squamous cell carcinoma, NOS	8070/3: Squamous cell carcinoma, NOS	8050-8089: squamous cell neoplasms	Not Brain	XI(f.4) Carcinomas of lung	Lung and Bronchus	IIB	T3	N0	M0	IIB	T3	N0	M0	33	4 or more regional lymph nodes removed	None; diagnosed at autopsy	No radiation and/or cancer-directed surgery	Surgery performed	None/Unknown	No/Unknown	Blank(s)	Blank(s)	Blank(s)	Blank(s)	Blank(s)	Blank(s)	6
4023770	Married (including common law)	Hospital inpatient/outpatient or clinic	Insured	78	White	Female	2010	Lung and Bronchus	Malignant	8.3 Carcinoma of trachea,bronchus, and lung	Unclassified	XI(f) Other and unspecified carcinomas	Lung	Lung	C34.3-Lower lobe, lung	343	8070	Malignant	Poorly differentiated; Grade III	Right - origin of primary	Positive histology	8070/3: Squamous cell carcinoma, NOS	8070/3: Squamous cell carcinoma, NOS	8050-8089: squamous cell neoplasms	Not Brain	XI(f.4) Carcinomas of lung	Lung and Bronchus	IIB	T3	N0	M0	IIB	T3	N0	M0	46	4 or more regional lymph nodes removed	None; diagnosed at autopsy	No radiation and/or cancer-directed surgery	Surgery performed	None/Unknown	No/Unknown	Blank(s)	Blank(s)	Blank(s)	Blank(s)	Blank(s)	Blank(s)	98
4027869	Widowed	Hospital inpatient/outpatient or clinic	Insured	69	White	Female	2011	Lung and Bronchus	Malignant	8.3 Carcinoma of trachea,bronchus, and lung	Unclassified	XI(f) Other and unspecified carcinomas	Lung	Lung	C34.1-Upper lobe, lung	341	8070	Malignant	Poorly differentiated; Grade III	Right - origin of primary	Positive histology	8070/3: Squamous cell carcinoma, NOS	8070/3: Squamous cell carcinoma, NOS	8050-8089: squamous cell neoplasms	Not Brain	XI(f.4) Carcinomas of lung	Lung and Bronchus	IIIA	T4	N1	M0	IV	T1	N1	M1	33	4 or more regional lymph nodes removed	None; diagnosed at autopsy	No radiation and/or cancer-directed surgery	Surgery performed	None/Unknown	Yes	Blank(s)	Blank(s)	Blank(s)	Blank(s)	Blank(s)	Blank(s)	12
4027892	Married (including common law)	Hospital inpatient/outpatient or clinic	Insured	89	White	Male	2010	Lung and Bronchus	Malignant	8.3 Carcinoma of trachea,bronchus, and lung	Unclassified	XI(f) Other and unspecified carcinomas	Lung	Lung	C34.3-Lower lobe, lung	343	8070	Malignant	Moderately differentiated; Grade II	Right - origin of primary	Positive histology	8070/3: Squamous cell carcinoma, NOS	8070/3: Squamous cell carcinoma, NOS	8050-8089: squamous cell neoplasms	Not Brain	XI(f.4) Carcinomas of lung	Lung and Bronchus	IA	T1b	N0	M0	IA	T1	N0	M0	33	4 or more regional lymph nodes removed	None; diagnosed at autopsy	No radiation and/or cancer-directed surgery	Surgery performed	None/Unknown	No/Unknown	Blank(s)	Blank(s)	Blank(s)	Blank(s)	Blank(s)	Blank(s)	10
4028448	Married (including common law)	Hospital inpatient/outpatient or clinic	Insured	69	White	Male	2011	Lung and Bronchus	Malignant	8.3 Carcinoma of trachea,bronchus, and lung	Unclassified	XI(f) Other and unspecified carcinomas	Lung	Lung	C34.3-Lower lobe, lung	343	8070	Malignant	Poorly differentiated; Grade III	Right - origin of primary	Positive histology	8070/3: Squamous cell carcinoma, NOS	8070/3: Squamous cell carcinoma, NOS	8050-8089: squamous cell neoplasms	Not Brain	XI(f.4) Carcinomas of lung	Lung and Bronchus	IA	T1a	N0	M0	IA	T1	N0	M0	33	4 or more regional lymph nodes removed	None; diagnosed at autopsy	No radiation and/or cancer-directed surgery	Surgery performed	None/Unknown	No/Unknown	Blank(s)	Blank(s)	Blank(s)	Blank(s)	Blank(s)	Blank(s)	98
4029437	Single (never married)	Hospital inpatient/outpatient or clinic	Insured/No specifics	76	Other (American Indian/AK Native, Asian/Pacific Islander)	Male	2011	Lung and Bronchus	Malignant	8.3 Carcinoma of trachea,bronchus, and lung	Unclassified	XI(f) Other and unspecified carcinomas	Lung	Lung	C34.1-Upper lobe, lung	341	8070	Malignant	Moderately differentiated; Grade II	Right - origin of primary	Positive histology	8070/3: Squamous cell carcinoma, NOS	8070/3: Squamous cell carcinoma, NOS	8050-8089: squamous cell neoplasms	Not Brain	XI(f.4) Carcinomas of lung	Lung and Bronchus	IIB	T3	N0	M0	IIB	T3	N0	M0	33	4 or more regional lymph nodes removed	None; diagnosed at autopsy	No radiation and/or cancer-directed surgery	Surgery performed	None/Unknown	No/Unknown	Blank(s)	Blank(s)	Blank(s)	Blank(s)	Blank(s)	Blank(s)	15
4032094	Married (including common law)	Hospital inpatient/outpatient or clinic	Insured	81	White	Male	2011	Lung and Bronchus	Malignant	8.3 Carcinoma of trachea,bronchus, and lung	Unclassified	XI(f) Other and unspecified carcinomas	Lung	Lung	C34.1-Upper lobe, lung	341	8070	Malignant	Moderately differentiated; Grade II	Left - origin of primary	Positive histology	8070/3: Squamous cell carcinoma, NOS	8070/3: Squamous cell carcinoma, NOS	8050-8089: squamous cell neoplasms	Not Brain	XI(f.4) Carcinomas of lung	Lung and Bronchus	IA	T1b	N0	M0	IA	T1	N0	M0	33	4 or more regional lymph nodes removed	None; diagnosed at autopsy	No radiation and/or cancer-directed surgery	Surgery performed	None/Unknown	No/Unknown	Blank(s)	Blank(s)	Blank(s)	Blank(s)	Blank(s)	Blank(s)	10
4036734	Married (including common law)	Hospital inpatient/outpatient or clinic	Any Medicaid	74	Other (American Indian/AK Native, Asian/Pacific Islander)	Male	2011	Lung and Bronchus	Malignant	8.3 Carcinoma of trachea,bronchus, and lung	Unclassified	XI(f) Other and unspecified carcinomas	Lung	Lung	C34.1-Upper lobe, lung	341	8070	Malignant	Moderately differentiated; Grade II	Left - origin of primary	Positive histology	8070/3: Squamous cell carcinoma, NOS	8070/3: Squamous cell carcinoma, NOS	8050-8089: squamous cell neoplasms	Not Brain	XI(f.4) Carcinomas of lung	Lung and Bronchus	IIA	T2a	N1	M0	IIB	T2	N1	M0	33	4 or more regional lymph nodes removed	None; diagnosed at autopsy	Radiation after surgery	Surgery performed	Beam radiation	Yes	Blank(s)	Blank(s)	Blank(s)	Blank(s)	Blank(s)	Blank(s)	8
4043196	Married (including common law)	Hospital inpatient/outpatient or clinic	Any Medicaid	71	Other (American Indian/AK Native, Asian/Pacific Islander)	Female	2011	Lung and Bronchus	Malignant	8.3 Carcinoma of trachea,bronchus, and lung	Unclassified	XI(f) Other and unspecified carcinomas	Lung	Lung	C34.3-Lower lobe, lung	343	8070	Malignant	Moderately differentiated; Grade II	Right - origin of primary	Positive histology	8070/3: Squamous cell carcinoma, NOS	8070/3: Squamous cell carcinoma, NOS	8050-8089: squamous cell neoplasms	Not Brain	XI(f.4) Carcinomas of lung	Lung and Bronchus	IA	T1a	N0	M0	IA	T1	N0	M0	21	4 or more regional lymph nodes removed	None; diagnosed at autopsy	No radiation and/or cancer-directed surgery	Surgery performed	None/Unknown	No/Unknown	Blank(s)	Blank(s)	Blank(s)	Blank(s)	Blank(s)	Blank(s)	8
4044538	Married (including common law)	Hospital inpatient/outpatient or clinic	Insured	75	White	Male	2011	Lung and Bronchus	Malignant	8.3 Carcinoma of trachea,bronchus, and lung	Unclassified	XI(f) Other and unspecified carcinomas	Lung	Lung	C34.3-Lower lobe, lung	343	8070	Malignant	Poorly differentiated; Grade III	Left - origin of primary	Positive histology	8070/3: Squamous cell carcinoma, NOS	8070/3: Squamous cell carcinoma, NOS	8050-8089: squamous cell neoplasms	Not Brain	XI(f.4) Carcinomas of lung	Lung and Bronchus	IIB	T2b	N1	M0	IIB	T2	N1	M0	33	4 or more regional lymph nodes removed	None; diagnosed at autopsy	No radiation and/or cancer-directed surgery	Surgery performed	None/Unknown	No/Unknown	Blank(s)	Blank(s)	Blank(s)	Blank(s)	Blank(s)	Blank(s)	16
4045373	Married (including common law)	Hospital inpatient/outpatient or clinic	Insured	75	White	Male	2011	Lung and Bronchus	Malignant	8.3 Carcinoma of trachea,bronchus, and lung	Unclassified	XI(f) Other and unspecified carcinomas	Lung	Lung	C34.3-Lower lobe, lung	343	8070	Malignant	Poorly differentiated; Grade III	Left - origin of primary	Positive histology	8070/3: Squamous cell carcinoma, NOS	8070/3: Squamous cell carcinoma, NOS	8050-8089: squamous cell neoplasms	Not Brain	XI(f.4) Carcinomas of lung	Lung and Bronchus	IIB	T3	N0	M0	IB	T2	N0	M0	30	4 or more regional lymph nodes removed	None; diagnosed at autopsy	No radiation and/or cancer-directed surgery	Surgery performed	None/Unknown	Yes	Blank(s)	Blank(s)	Blank(s)	Blank(s)	Blank(s)	Blank(s)	17
4045615	Divorced	Hospital inpatient/outpatient or clinic	Insured	75	Black	Female	2011	Lung and Bronchus	Malignant	8.3 Carcinoma of trachea,bronchus, and lung	Unclassified	XI(f) Other and unspecified carcinomas	Lung	Lung	C34.1-Upper lobe, lung	341	8083	Malignant	Poorly differentiated; Grade III	Right - origin of primary	Positive histology	8083/3: Basaloid squamous cell carcinoma	8083/3: Basaloid squamous cell carcinoma	8050-8089: squamous cell neoplasms	Not Brain	XI(f.4) Carcinomas of lung	Lung and Bronchus	IA	T1b	N0	M0	IA	T1	N0	M0	33	4 or more regional lymph nodes removed	None; diagnosed at autopsy	No radiation and/or cancer-directed surgery	Surgery performed	None/Unknown	No/Unknown	Blank(s)	Blank(s)	Blank(s)	Blank(s)	Blank(s)	Blank(s)	5
4045732	Married (including common law)	Hospital inpatient/outpatient or clinic	Any Medicaid	73	White	Male	2011	Lung and Bronchus	Malignant	8.3 Carcinoma of trachea,bronchus, and lung	Unclassified	XI(f) Other and unspecified carcinomas	Lung	Lung	C34.1-Upper lobe, lung	341	8070	Malignant	Moderately differentiated; Grade II	Right - origin of primary	Positive histology	8070/3: Squamous cell carcinoma, NOS	8070/3: Squamous cell carcinoma, NOS	8050-8089: squamous cell neoplasms	Not Brain	XI(f.4) Carcinomas of lung	Lung and Bronchus	IA	T1a	N0	M0	IA	T1	N0	M0	33	4 or more regional lymph nodes removed	None; diagnosed at autopsy	No radiation and/or cancer-directed surgery	Surgery performed	None/Unknown	No/Unknown	Blank(s)	Blank(s)	Blank(s)	Blank(s)	Blank(s)	Blank(s)	16
4047153	Married (including common law)	Hospital inpatient/outpatient or clinic	Insured	64	White	Male	2011	Lung and Bronchus	Malignant	8.3 Carcinoma of trachea,bronchus, and lung	Unclassified	XI(f) Other and unspecified carcinomas	Lung	Lung	C34.3-Lower lobe, lung	343	8070	Malignant	Poorly differentiated; Grade III	Left - origin of primary	Positive histology	8070/3: Squamous cell carcinoma, NOS	8070/3: Squamous cell carcinoma, NOS	8050-8089: squamous cell neoplasms	Not Brain	XI(f.4) Carcinomas of lung	Lung and Bronchus	IIB	T3	N0	M0	IIB	T3	N0	M0	33	4 or more regional lymph nodes removed	None; diagnosed at autopsy	Radiation after surgery	Surgery performed	Beam radiation	No/Unknown	Blank(s)	Blank(s)	Blank(s)	Blank(s)	Blank(s)	Blank(s)	4
4047552	Married (including common law)	Hospital inpatient/outpatient or clinic	Insured	78	Black	Male	2011	Lung and Bronchus	Malignant	8.3 Carcinoma of trachea,bronchus, and lung	Unclassified	XI(f) Other and unspecified carcinomas	Lung	Lung	C34.8-Overlapping lesion of lung	348	8070	Malignant	Poorly differentiated; Grade III	Right - origin of primary	Positive histology	8070/3: Squamous cell carcinoma, NOS	8070/3: Squamous cell carcinoma, NOS	8050-8089: squamous cell neoplasms	Not Brain	XI(f.4) Carcinomas of lung	Lung and Bronchus	IB	T2a	N0	M0	IB	T2	N0	M0	33	4 or more regional lymph nodes removed	None; diagnosed at autopsy	No radiation and/or cancer-directed surgery	Surgery performed	None/Unknown	No/Unknown	Blank(s)	Blank(s)	Blank(s)	Blank(s)	Blank(s)	Blank(s)	25
4049563	Single (never married)	Hospital inpatient/outpatient or clinic	Insured/No specifics	76	White	Male	2011	Lung and Bronchus	Malignant	8.3 Carcinoma of trachea,bronchus, and lung	Unclassified	XI(f) Other and unspecified carcinomas	Lung	Lung	C34.1-Upper lobe, lung	341	8070	Malignant	Moderately differentiated; Grade II	Right - origin of primary	Positive histology	8070/3: Squamous cell carcinoma, NOS	8070/3: Squamous cell carcinoma, NOS	8050-8089: squamous cell neoplasms	Not Brain	XI(f.4) Carcinomas of lung	Lung and Bronchus	IB	T2a	N0	M0	IB	T2	N0	M0	30	4 or more regional lymph nodes removed	None; diagnosed at autopsy	No radiation and/or cancer-directed surgery	Surgery performed	None/Unknown	No/Unknown	Blank(s)	Blank(s)	Blank(s)	Blank(s)	Blank(s)	Blank(s)	29
4050102	Married (including common law)	Hospital inpatient/outpatient or clinic	Insured	75	White	Male	2011	Lung and Bronchus	Malignant	8.3 Carcinoma of trachea,bronchus, and lung	Unclassified	XI(f) Other and unspecified carcinomas	Lung	Lung	C34.1-Upper lobe, lung	341	8070	Malignant	Poorly differentiated; Grade III	Left - origin of primary	Positive histology	8070/3: Squamous cell carcinoma, NOS	8070/3: Squamous cell carcinoma, NOS	8050-8089: squamous cell neoplasms	Not Brain	XI(f.4) Carcinomas of lung	Lung and Bronchus	IB	T2a	N0	M0	IB	T2	N0	M0	33	4 or more regional lymph nodes removed	None; diagnosed at autopsy	No radiation and/or cancer-directed surgery	Surgery performed	None/Unknown	No/Unknown	Blank(s)	Blank(s)	Blank(s)	Blank(s)	Blank(s)	Blank(s)	8
4050964	Single (never married)	Hospital inpatient/outpatient or clinic	Insured/No specifics	80	White	Male	2011	Lung and Bronchus	Malignant	8.3 Carcinoma of trachea,bronchus, and lung	Unclassified	XI(f) Other and unspecified carcinomas	Lung	Lung	C34.1-Upper lobe, lung	341	8070	Malignant	Moderately differentiated; Grade II	Right - origin of primary	Positive histology	8070/3: Squamous cell carcinoma, NOS	8070/3: Squamous cell carcinoma, NOS	8050-8089: squamous cell neoplasms	Not Brain	XI(f.4) Carcinomas of lung	Lung and Bronchus	IB	T2a	N0	M0	IB	T2	N0	M0	33	4 or more regional lymph nodes removed	None; diagnosed at autopsy	No radiation and/or cancer-directed surgery	Surgery performed	None/Unknown	No/Unknown	Blank(s)	Blank(s)	Blank(s)	Blank(s)	Blank(s)	Blank(s)	9
4051234	Widowed	Hospital inpatient/outpatient or clinic	Insured	69	White	Female	2011	Lung and Bronchus	Malignant	8.3 Carcinoma of trachea,bronchus, and lung	Unclassified	XI(f) Other and unspecified carcinomas	Lung	Lung	C34.1-Upper lobe, lung	341	8070	Malignant	Moderately differentiated; Grade II	Right - origin of primary	Positive histology	8070/3: Squamous cell carcinoma, NOS	8070/3: Squamous cell carcinoma, NOS	8050-8089: squamous cell neoplasms	Not Brain	XI(f.4) Carcinomas of lung	Lung and Bronchus	IIB	T3	N0	M0	IIB	T3	N0	M0	33	1 to 3 regional lymph nodes removed	None; diagnosed at autopsy	No radiation and/or cancer-directed surgery	Surgery performed	None/Unknown	No/Unknown	Blank(s)	Blank(s)	Blank(s)	Blank(s)	Blank(s)	Blank(s)	3
4054123	Single (never married)	Hospital inpatient/outpatient or clinic	Insured/No specifics	71	White	Female	2011	Lung and Bronchus	Malignant	8.3 Carcinoma of trachea,bronchus, and lung	Unclassified	XI(f) Other and unspecified carcinomas	Lung	Lung	C34.3-Lower lobe, lung	343	8123	Malignant	Poorly differentiated; Grade III	Left - origin of primary	Positive histology	8123/3: Basaloid carcinoma	8123/3: Basaloid carcinoma	8120-8139: transitional cell papillomas and carcinomas	Not Brain	XI(f.4) Carcinomas of lung	Lung and Bronchus	IA	T1b	N0	M0	IA	T1	N0	M0	33	4 or more regional lymph nodes removed	None; diagnosed at autopsy	No radiation and/or cancer-directed surgery	Surgery performed	None/Unknown	No/Unknown	Blank(s)	Blank(s)	Blank(s)	Blank(s)	Blank(s)	Blank(s)	5
4056930	Single (never married)	Hospital inpatient/outpatient or clinic	Insured/No specifics	83	White	Female	2011	Lung and Bronchus	Malignant	8.3 Carcinoma of trachea,bronchus, and lung	Unclassified	XI(f) Other and unspecified carcinomas	Lung	Lung	C34.1-Upper lobe, lung	341	8070	Malignant	Moderately differentiated; Grade II	Left - origin of primary	Positive histology	8070/3: Squamous cell carcinoma, NOS	8070/3: Squamous cell carcinoma, NOS	8050-8089: squamous cell neoplasms	Not Brain	XI(f.4) Carcinomas of lung	Lung and Bronchus	IIA	T2b	N0	M0	IB	T2	N0	M0	56	4 or more regional lymph nodes removed	None; diagnosed at autopsy	No radiation and/or cancer-directed surgery	Surgery performed	None/Unknown	No/Unknown	Blank(s)	Blank(s)	Blank(s)	Blank(s)	Blank(s)	Blank(s)	18
4057248	Widowed	Hospital inpatient/outpatient or clinic	Insured	73	Other (American Indian/AK Native, Asian/Pacific Islander)	Male	2011	Lung and Bronchus	Malignant	8.3 Carcinoma of trachea,bronchus, and lung	Unclassified	XI(f) Other and unspecified carcinomas	Lung	Lung	C34.3-Lower lobe, lung	343	8070	Malignant	Moderately differentiated; Grade II	Right - origin of primary	Positive histology	8070/3: Squamous cell carcinoma, NOS	8070/3: Squamous cell carcinoma, NOS	8050-8089: squamous cell neoplasms	Not Brain	XI(f.4) Carcinomas of lung	Lung and Bronchus	IB	T2a	N0	M0	IB	T2	N0	M0	33	4 or more regional lymph nodes removed	None; diagnosed at autopsy	No radiation and/or cancer-directed surgery	Surgery performed	None/Unknown	No/Unknown	Blank(s)	Blank(s)	Blank(s)	Blank(s)	Blank(s)	Blank(s)	8
4058500	Married (including common law)	Hospital inpatient/outpatient or clinic	Insured	68	White	Male	2011	Lung and Bronchus	Malignant	8.3 Carcinoma of trachea,bronchus, and lung	Unclassified	XI(f) Other and unspecified carcinomas	Lung	Lung	C34.3-Lower lobe, lung	343	8070	Malignant	Moderately differentiated; Grade II	Left - origin of primary	Positive histology	8070/3: Squamous cell carcinoma, NOS	8070/3: Squamous cell carcinoma, NOS	8050-8089: squamous cell neoplasms	Not Brain	XI(f.4) Carcinomas of lung	Lung and Bronchus	IA	T1a	N0	M0	IA	T1	N0	M0	21	None	None; diagnosed at autopsy	No radiation and/or cancer-directed surgery	Surgery performed	None/Unknown	No/Unknown	Blank(s)	Blank(s)	Blank(s)	Blank(s)	Blank(s)	Blank(s)	0
4058540	Married (including common law)	Hospital inpatient/outpatient or clinic	Insured	70	White	Male	2011	Lung and Bronchus	Malignant	8.3 Carcinoma of trachea,bronchus, and lung	Unclassified	XI(f) Other and unspecified carcinomas	Lung	Lung	C34.3-Lower lobe, lung	343	8070	Malignant	Moderately differentiated; Grade II	Left - origin of primary	Positive histology	8070/3: Squamous cell carcinoma, NOS	8070/3: Squamous cell carcinoma, NOS	8050-8089: squamous cell neoplasms	Not Brain	XI(f.4) Carcinomas of lung	Lung and Bronchus	IB	T2a	N0	M0	IB	T2	N0	M0	45	4 or more regional lymph nodes removed	None; diagnosed at autopsy	Radiation after surgery	Surgery performed	Beam radiation	No/Unknown	Blank(s)	Blank(s)	Blank(s)	Blank(s)	Blank(s)	Blank(s)	4
4063316	Married (including common law)	Hospital inpatient/outpatient or clinic	Insured	76	White	Female	2013	Lung and Bronchus	Malignant	8.3 Carcinoma of trachea,bronchus, and lung	Unclassified	XI(f) Other and unspecified carcinomas	Lung	Lung	C34.1-Upper lobe, lung	341	8070	Malignant	Moderately differentiated; Grade II	Right - origin of primary	Positive histology	8070/3: Squamous cell carcinoma, NOS	8070/3: Squamous cell carcinoma, NOS	8050-8089: squamous cell neoplasms	Not Brain	XI(f.4) Carcinomas of lung	Lung and Bronchus	IA	T1a	N0	M0	IA	T1	N0	M0	33	1 to 3 regional lymph nodes removed	None; diagnosed at autopsy	No radiation and/or cancer-directed surgery	Surgery performed	None/Unknown	No/Unknown	Blank(s)	Blank(s)	Blank(s)	Blank(s)	Blank(s)	Blank(s)	1
4064259	Widowed	Hospital inpatient/outpatient or clinic	Any Medicaid	84	White	Male	2012	Lung and Bronchus	Malignant	8.3 Carcinoma of trachea,bronchus, and lung	Unclassified	XI(f) Other and unspecified carcinomas	Lung	Lung	C34.3-Lower lobe, lung	343	8070	Malignant	Moderately differentiated; Grade II	Left - origin of primary	Positive histology	8070/3: Squamous cell carcinoma, NOS	8070/3: Squamous cell carcinoma, NOS	8050-8089: squamous cell neoplasms	Not Brain	XI(f.4) Carcinomas of lung	Lung and Bronchus	IB	T2a	N0	M0	IB	T2	N0	M0	21	None	None; diagnosed at autopsy	No radiation and/or cancer-directed surgery	Surgery performed	None/Unknown	No/Unknown	Blank(s)	Blank(s)	Blank(s)	Blank(s)	Blank(s)	Blank(s)	0
4064875	Married (including common law)	Hospital inpatient/outpatient or clinic	Insured/No specifics	70	White	Male	2011	Lung and Bronchus	Malignant	8.3 Carcinoma of trachea,bronchus, and lung	Unclassified	XI(f) Other and unspecified carcinomas	Lung	Lung	C34.1-Upper lobe, lung	341	8071	Malignant	Moderately differentiated; Grade II	Left - origin of primary	Positive histology	8071/3: Squamous cell carcinoma, keratinizing, NOS	8071/3: Squamous cell carcinoma, keratinizing, NOS	8050-8089: squamous cell neoplasms	Not Brain	XI(f.4) Carcinomas of lung	Lung and Bronchus	IA	T1b	N0	M0	IA	T1	N0	M0	21	4 or more regional lymph nodes removed	None; diagnosed at autopsy	Radiation after surgery	Surgery performed	Beam radiation	No/Unknown	Blank(s)	Blank(s)	Blank(s)	Blank(s)	Blank(s)	Blank(s)	19
4065613	Divorced	Hospital inpatient/outpatient or clinic	Insured/No specifics	88	White	Female	2011	Lung and Bronchus	Malignant	8.3 Carcinoma of trachea,bronchus, and lung	Unclassified	XI(f) Other and unspecified carcinomas	Lung	Lung	C34.3-Lower lobe, lung	343	8070	Malignant	Well differentiated; Grade I	Right - origin of primary	Positive histology	8070/3: Squamous cell carcinoma, NOS	8070/3: Squamous cell carcinoma, NOS	8050-8089: squamous cell neoplasms	Not Brain	XI(f.4) Carcinomas of lung	Lung and Bronchus	IIIA	T4	N0	M0	IIIB	T4	N0	M0	30	4 or more regional lymph nodes removed	None; diagnosed at autopsy	No radiation and/or cancer-directed surgery	Surgery performed	None/Unknown	Yes	Blank(s)	Blank(s)	Blank(s)	Blank(s)	Blank(s)	Blank(s)	6
4065706	Married (including common law)	Hospital inpatient/outpatient or clinic	Insured/No specifics	73	White	Male	2012	Lung and Bronchus	Malignant	8.3 Carcinoma of trachea,bronchus, and lung	Unclassified	XI(f) Other and unspecified carcinomas	Lung	Lung	C34.1-Upper lobe, lung	341	8070	Malignant	Poorly differentiated; Grade III	Right - origin of primary	Positive histology	8070/3: Squamous cell carcinoma, NOS	8070/3: Squamous cell carcinoma, NOS	8050-8089: squamous cell neoplasms	Not Brain	XI(f.4) Carcinomas of lung	Lung and Bronchus	IA	T1b	N0	M0	IA	T1	N0	M0	30	1 to 3 regional lymph nodes removed	None; diagnosed at autopsy	No radiation and/or cancer-directed surgery	Surgery performed	None/Unknown	No/Unknown	Blank(s)	Blank(s)	Blank(s)	Blank(s)	Blank(s)	Blank(s)	1
4068602	Single (never married)	Hospital inpatient/outpatient or clinic	Any Medicaid	56	Black	Male	2012	Lung and Bronchus	Malignant	8.3 Carcinoma of trachea,bronchus, and lung	Unclassified	XI(f) Other and unspecified carcinomas	Lung	Lung	C34.0-Main bronchus	340	8070	Malignant	Well differentiated; Grade I	Right - origin of primary	Positive histology	8070/3: Squamous cell carcinoma, NOS	8070/3: Squamous cell carcinoma, NOS	8050-8089: squamous cell neoplasms	Not Brain	XI(f.4) Carcinomas of lung	Lung and Bronchus	IA	T1b	N0	M0	IA	T1	N0	M0	30	None	None; diagnosed at autopsy	No radiation and/or cancer-directed surgery	Surgery performed	None/Unknown	No/Unknown	Blank(s)	Blank(s)	Blank(s)	Blank(s)	Blank(s)	Blank(s)	0
4068883	Married (including common law)	Hospital inpatient/outpatient or clinic	Insured	67	White	Male	2011	Lung and Bronchus	Malignant	8.3 Carcinoma of trachea,bronchus, and lung	Unclassified	XI(f) Other and unspecified carcinomas	Lung	Lung	C34.1-Upper lobe, lung	341	8070	Malignant	Moderately differentiated; Grade II	Right - origin of primary	Positive histology	8070/3: Squamous cell carcinoma, NOS	8070/3: Squamous cell carcinoma, NOS	8050-8089: squamous cell neoplasms	Not Brain	XI(f.4) Carcinomas of lung	Lung and Bronchus	IIIA	T4	N0	M0	IIIB	T4	N0	M0	33	4 or more regional lymph nodes removed	None; diagnosed at autopsy	Radiation after surgery	Surgery performed	Beam radiation	No/Unknown	Blank(s)	Blank(s)	Blank(s)	Blank(s)	Blank(s)	Blank(s)	4
4069104	Widowed	Hospital inpatient/outpatient or clinic	Insured	84	Other (American Indian/AK Native, Asian/Pacific Islander)	Male	2012	Lung and Bronchus	Malignant	8.3 Carcinoma of trachea,bronchus, and lung	Unclassified	XI(f) Other and unspecified carcinomas	Lung	Lung	C34.1-Upper lobe, lung	341	8070	Malignant	Moderately differentiated; Grade II	Right - origin of primary	Positive histology	8070/3: Squamous cell carcinoma, NOS	8070/3: Squamous cell carcinoma, NOS	8050-8089: squamous cell neoplasms	Not Brain	XI(f.4) Carcinomas of lung	Lung and Bronchus	IB	T2a	N0	M0	IB	T2	N0	M0	33	4 or more regional lymph nodes removed	None; diagnosed at autopsy	No radiation and/or cancer-directed surgery	Surgery performed	None/Unknown	No/Unknown	Blank(s)	Blank(s)	Blank(s)	Blank(s)	Blank(s)	Blank(s)	15
4070539	Married (including common law)	Hospital inpatient/outpatient or clinic	Insured	67	White	Male	2012	Lung and Bronchus	Malignant	8.3 Carcinoma of trachea,bronchus, and lung	Unclassified	XI(f) Other and unspecified carcinomas	Lung	Lung	C34.3-Lower lobe, lung	343	8070	Malignant	Poorly differentiated; Grade III	Right - origin of primary	Positive histology	8070/3: Squamous cell carcinoma, NOS	8070/3: Squamous cell carcinoma, NOS	8050-8089: squamous cell neoplasms	Not Brain	XI(f.4) Carcinomas of lung	Lung and Bronchus	IB	T2a	N0	M0	IB	T2	N0	M0	33	1 to 3 regional lymph nodes removed	None; diagnosed at autopsy	No radiation and/or cancer-directed surgery	Surgery performed	None/Unknown	No/Unknown	Blank(s)	Blank(s)	Blank(s)	Blank(s)	Blank(s)	Blank(s)	2
4073159	Married (including common law)	Hospital inpatient/outpatient or clinic	Insured	71	Other (American Indian/AK Native, Asian/Pacific Islander)	Male	2012	Lung and Bronchus	Malignant	8.3 Carcinoma of trachea,bronchus, and lung	Unclassified	XI(f) Other and unspecified carcinomas	Lung	Lung	C34.3-Lower lobe, lung	343	8070	Malignant	Moderately differentiated; Grade II	Right - origin of primary	Positive histology	8070/3: Squamous cell carcinoma, NOS	8070/3: Squamous cell carcinoma, NOS	8050-8089: squamous cell neoplasms	Not Brain	XI(f.4) Carcinomas of lung	Lung and Bronchus	IA	T1a	N0	M0	IA	T1	N0	M0	21	None	None; diagnosed at autopsy	No radiation and/or cancer-directed surgery	Surgery performed	None/Unknown	No/Unknown	Blank(s)	Blank(s)	Blank(s)	Blank(s)	Blank(s)	Blank(s)	0
4074574	Single (never married)	Hospital inpatient/outpatient or clinic	Any Medicaid	87	Other (American Indian/AK Native, Asian/Pacific Islander)	Male	2012	Lung and Bronchus	Malignant	8.3 Carcinoma of trachea,bronchus, and lung	Unclassified	XI(f) Other and unspecified carcinomas	Lung	Lung	C34.1-Upper lobe, lung	341	8070	Malignant	Moderately differentiated; Grade II	Right - origin of primary	Positive histology	8070/3: Squamous cell carcinoma, NOS	8070/3: Squamous cell carcinoma, NOS	8050-8089: squamous cell neoplasms	Not Brain	XI(f.4) Carcinomas of lung	Lung and Bronchus	IA	T1a	N0	M0	IA	T1	N0	M0	33	4 or more regional lymph nodes removed	None; diagnosed at autopsy	No radiation and/or cancer-directed surgery	Surgery performed	None/Unknown	No/Unknown	Blank(s)	Blank(s)	Blank(s)	Blank(s)	Blank(s)	Blank(s)	18
4074639	Married (including common law)	Hospital inpatient/outpatient or clinic	Insured	85	Black	Male	2012	Lung and Bronchus	Malignant	8.3 Carcinoma of trachea,bronchus, and lung	Unclassified	XI(f) Other and unspecified carcinomas	Lung	Lung	C34.3-Lower lobe, lung	343	8070	Malignant	Poorly differentiated; Grade III	Right - origin of primary	Positive histology	8070/3: Squamous cell carcinoma, NOS	8070/3: Squamous cell carcinoma, NOS	8050-8089: squamous cell neoplasms	Not Brain	XI(f.4) Carcinomas of lung	Lung and Bronchus	IIA	T2b	N0	M0	IB	T2	N0	M0	33	4 or more regional lymph nodes removed	None; diagnosed at autopsy	No radiation and/or cancer-directed surgery	Surgery performed	None/Unknown	No/Unknown	Blank(s)	Blank(s)	Blank(s)	Blank(s)	Blank(s)	Blank(s)	96
4074865	Married (including common law)	Hospital inpatient/outpatient or clinic	Insured	59	White	Male	2012	Lung and Bronchus	Malignant	8.3 Carcinoma of trachea,bronchus, and lung	Unclassified	XI(f) Other and unspecified carcinomas	Lung	Lung	C34.3-Lower lobe, lung	343	8070	Malignant	Poorly differentiated; Grade III	Right - origin of primary	Positive histology	8070/3: Squamous cell carcinoma, NOS	8070/3: Squamous cell carcinoma, NOS	8050-8089: squamous cell neoplasms	Not Brain	XI(f.4) Carcinomas of lung	Lung and Bronchus	IIA	T2b	N0	M0	IB	T2	N0	M0	30	4 or more regional lymph nodes removed	None; diagnosed at autopsy	No radiation and/or cancer-directed surgery	Surgery performed	None/Unknown	Yes	Blank(s)	Blank(s)	Blank(s)	Blank(s)	Blank(s)	Blank(s)	16
4075973	Married (including common law)	Hospital inpatient/outpatient or clinic	Insured	68	White	Male	2012	Lung and Bronchus	Malignant	8.3 Carcinoma of trachea,bronchus, and lung	Unclassified	XI(f) Other and unspecified carcinomas	Lung	Lung	C34.1-Upper lobe, lung	341	8070	Malignant	Moderately differentiated; Grade II	Right - origin of primary	Positive histology	8070/3: Squamous cell carcinoma, NOS	8070/3: Squamous cell carcinoma, NOS	8050-8089: squamous cell neoplasms	Not Brain	XI(f.4) Carcinomas of lung	Lung and Bronchus	IIIA	T3	N1	M0	IIIB	T4	N1	M0	30	1 to 3 regional lymph nodes removed	None; diagnosed at autopsy	Radiation after surgery	Surgery performed	Beam radiation	Yes	Blank(s)	Blank(s)	Blank(s)	Blank(s)	Blank(s)	Blank(s)	2
4076608	Divorced	Hospital inpatient/outpatient or clinic	Any Medicaid	82	Other (American Indian/AK Native, Asian/Pacific Islander)	Male	2012	Lung and Bronchus	Malignant	8.3 Carcinoma of trachea,bronchus, and lung	Unclassified	XI(f) Other and unspecified carcinomas	Lung	Lung	C34.1-Upper lobe, lung	341	8070	Malignant	Poorly differentiated; Grade III	Right - origin of primary	Positive histology	8070/3: Squamous cell carcinoma, NOS	8070/3: Squamous cell carcinoma, NOS	8050-8089: squamous cell neoplasms	Not Brain	XI(f.4) Carcinomas of lung	Lung and Bronchus	IIA	T2a	N1	M0	IIB	T2	N1	M0	33	Number of regional lymph nodes removed unknown	None; diagnosed at autopsy	No radiation and/or cancer-directed surgery	Surgery performed	None/Unknown	No/Unknown	Blank(s)	Blank(s)	Blank(s)	Blank(s)	Blank(s)	Blank(s)	98
4076739	Divorced	Hospital inpatient/outpatient or clinic	Insured	67	White	Female	2011	Lung and Bronchus	Malignant	8.3 Carcinoma of trachea,bronchus, and lung	Unclassified	XI(f) Other and unspecified carcinomas	Lung	Lung	C34.1-Upper lobe, lung	341	8070	Malignant	Moderately differentiated; Grade II	Left - origin of primary	Positive histology	8070/3: Squamous cell carcinoma, NOS	8070/3: Squamous cell carcinoma, NOS	8050-8089: squamous cell neoplasms	Not Brain	XI(f.4) Carcinomas of lung	Lung and Bronchus	IB	T2a	N0	M0	IB	T2	N0	M0	33	4 or more regional lymph nodes removed	None; diagnosed at autopsy	No radiation and/or cancer-directed surgery	Surgery performed	None/Unknown	Yes	Blank(s)	Blank(s)	Blank(s)	Blank(s)	Blank(s)	Blank(s)	9
4079419	Married (including common law)	Hospital inpatient/outpatient or clinic	Insured	75	White	Female	2012	Lung and Bronchus	Malignant	8.3 Carcinoma of trachea,bronchus, and lung	Unclassified	XI(f) Other and unspecified carcinomas	Lung	Lung	C34.1-Upper lobe, lung	341	8070	Malignant	Moderately differentiated; Grade II	Right - origin of primary	Positive histology	8070/3: Squamous cell carcinoma, NOS	8070/3: Squamous cell carcinoma, NOS	8050-8089: squamous cell neoplasms	Not Brain	XI(f.4) Carcinomas of lung	Lung and Bronchus	IA	T1b	N0	M0	IA	T1	N0	M0	30	4 or more regional lymph nodes removed	None; diagnosed at autopsy	No radiation and/or cancer-directed surgery	Surgery performed	None/Unknown	No/Unknown	Blank(s)	Blank(s)	Blank(s)	Blank(s)	Blank(s)	Blank(s)	6
4079546	Married (including common law)	Hospital inpatient/outpatient or clinic	Insured	83	Other (American Indian/AK Native, Asian/Pacific Islander)	Female	2012	Lung and Bronchus	Malignant	8.3 Carcinoma of trachea,bronchus, and lung	Unclassified	XI(f) Other and unspecified carcinomas	Lung	Lung	C34.3-Lower lobe, lung	343	8070	Malignant	Poorly differentiated; Grade III	Right - origin of primary	Positive histology	8070/3: Squamous cell carcinoma, NOS	8070/3: Squamous cell carcinoma, NOS	8050-8089: squamous cell neoplasms	Not Brain	XI(f.4) Carcinomas of lung	Lung and Bronchus	IA	T1a	N0	M0	IA	T1	N0	M0	22	4 or more regional lymph nodes removed	None; diagnosed at autopsy	No radiation and/or cancer-directed surgery	Surgery performed	None/Unknown	No/Unknown	Blank(s)	Blank(s)	Blank(s)	Blank(s)	Blank(s)	Blank(s)	6
4081963	Married (including common law)	Hospital inpatient/outpatient or clinic	Insured	61	White	Male	2012	Lung and Bronchus	Malignant	8.3 Carcinoma of trachea,bronchus, and lung	Unclassified	XI(f) Other and unspecified carcinomas	Lung	Lung	C34.3-Lower lobe, lung	343	8070	Malignant	Poorly differentiated; Grade III	Left - origin of primary	Positive histology	8070/3: Squamous cell carcinoma, NOS	8070/3: Squamous cell carcinoma, NOS	8050-8089: squamous cell neoplasms	Not Brain	XI(f.4) Carcinomas of lung	Lung and Bronchus	IIA	T2a	N1	M0	IIB	T2	N1	M0	30	4 or more regional lymph nodes removed	None; diagnosed at autopsy	No radiation and/or cancer-directed surgery	Surgery performed	None/Unknown	Yes	Blank(s)	Blank(s)	Blank(s)	Blank(s)	Blank(s)	Blank(s)	98
4082077	Single (never married)	Hospital inpatient/outpatient or clinic	Any Medicaid	70	Other (American Indian/AK Native, Asian/Pacific Islander)	Female	2012	Lung and Bronchus	Malignant	8.3 Carcinoma of trachea,bronchus, and lung	Unclassified	XI(f) Other and unspecified carcinomas	Lung	Lung	C34.9-Lung, NOS	349	8070	Malignant	Poorly differentiated; Grade III	Left - origin of primary	Positive histology	8070/3: Squamous cell carcinoma, NOS	8070/3: Squamous cell carcinoma, NOS	8050-8089: squamous cell neoplasms	Not Brain	XI(f.4) Carcinomas of lung	Lung and Bronchus	IB	T2a	N0	M0	IB	T2	N0	M0	56	4 or more regional lymph nodes removed	None; diagnosed at autopsy	Radiation after surgery	Surgery performed	Radiation, NOS method or source not specified	Yes	Blank(s)	Blank(s)	Blank(s)	Blank(s)	Blank(s)	Blank(s)	7
4083034	Married (including common law)	Hospital inpatient/outpatient or clinic	Insured	79	White	Male	2012	Lung and Bronchus	Malignant	8.3 Carcinoma of trachea,bronchus, and lung	Unclassified	XI(f) Other and unspecified carcinomas	Lung	Lung	C34.3-Lower lobe, lung	343	8070	Malignant	Moderately differentiated; Grade II	Right - origin of primary	Positive histology	8070/3: Squamous cell carcinoma, NOS	8070/3: Squamous cell carcinoma, NOS	8050-8089: squamous cell neoplasms	Not Brain	XI(f.4) Carcinomas of lung	Lung and Bronchus	IA	T1a	N0	M0	IA	T1	N0	M0	33	1 to 3 regional lymph nodes removed	None; diagnosed at autopsy	Radiation prior to surgery	Surgery performed	Beam radiation	Yes	Blank(s)	Blank(s)	Blank(s)	Blank(s)	Blank(s)	Blank(s)	3
4084179	Widowed	Hospital inpatient/outpatient or clinic	Any Medicaid	73	Other (American Indian/AK Native, Asian/Pacific Islander)	Male	2011	Lung and Bronchus	Malignant	8.3 Carcinoma of trachea,bronchus, and lung	Unclassified	XI(f) Other and unspecified carcinomas	Lung	Lung	C34.3-Lower lobe, lung	343	8070	Malignant	Moderately differentiated; Grade II	Right - origin of primary	Positive histology	8070/3: Squamous cell carcinoma, NOS	8070/3: Squamous cell carcinoma, NOS	8050-8089: squamous cell neoplasms	Not Brain	XI(f.4) Carcinomas of lung	Lung and Bronchus	IA	T1a	N0	M0	IA	T1	N0	M0	33	4 or more regional lymph nodes removed	None; diagnosed at autopsy	No radiation and/or cancer-directed surgery	Surgery performed	None/Unknown	No/Unknown	Blank(s)	Blank(s)	Blank(s)	Blank(s)	Blank(s)	Blank(s)	14
4085486	Married (including common law)	Hospital inpatient/outpatient or clinic	Insured	79	White	Male	2012	Lung and Bronchus	Malignant	8.3 Carcinoma of trachea,bronchus, and lung	Unclassified	XI(f) Other and unspecified carcinomas	Lung	Lung	C34.3-Lower lobe, lung	343	8070	Malignant	Poorly differentiated; Grade III	Right - origin of primary	Positive histology	8070/3: Squamous cell carcinoma, NOS	8070/3: Squamous cell carcinoma, NOS	8050-8089: squamous cell neoplasms	Not Brain	XI(f.4) Carcinomas of lung	Lung and Bronchus	IB	T2a	N0	M0	IB	T2	N0	M0	33	4 or more regional lymph nodes removed	None; diagnosed at autopsy	No radiation and/or cancer-directed surgery	Surgery performed	None/Unknown	No/Unknown	Blank(s)	Blank(s)	Blank(s)	Blank(s)	Blank(s)	Blank(s)	19
4089459	Single (never married)	Hospital inpatient/outpatient or clinic	Insured	61	White	Male	2012	Lung and Bronchus	Malignant	8.3 Carcinoma of trachea,bronchus, and lung	Unclassified	XI(f) Other and unspecified carcinomas	Lung	Lung	C34.1-Upper lobe, lung	341	8071	Malignant	Moderately differentiated; Grade II	Right - origin of primary	Positive histology	8071/3: Squamous cell carcinoma, keratinizing, NOS	8071/3: Squamous cell carcinoma, keratinizing, NOS	8050-8089: squamous cell neoplasms	Not Brain	XI(f.4) Carcinomas of lung	Lung and Bronchus	IA	T1b	N0	M0	IA	T1	N0	M0	33	4 or more regional lymph nodes removed	None; diagnosed at autopsy	Radiation after surgery	Surgery performed	Beam radiation	Yes	Blank(s)	Blank(s)	Blank(s)	Blank(s)	Blank(s)	Blank(s)	5
4091883	Married (including common law)	Hospital inpatient/outpatient or clinic	Insured	76	White	Male	2012	Lung and Bronchus	Malignant	8.3 Carcinoma of trachea,bronchus, and lung	Unclassified	XI(f) Other and unspecified carcinomas	Lung	Lung	C34.3-Lower lobe, lung	343	8070	Malignant	Poorly differentiated; Grade III	Left - origin of primary	Positive histology	8070/3: Squamous cell carcinoma, NOS	8070/3: Squamous cell carcinoma, NOS	8050-8089: squamous cell neoplasms	Not Brain	XI(f.4) Carcinomas of lung	Lung and Bronchus	IA	T1b	N0	M0	IA	T1	N0	M0	33	1 to 3 regional lymph nodes removed	None; diagnosed at autopsy	No radiation and/or cancer-directed surgery	Surgery performed	None/Unknown	No/Unknown	Blank(s)	Blank(s)	Blank(s)	Blank(s)	Blank(s)	Blank(s)	1
4092535	Widowed	Hospital inpatient/outpatient or clinic	Insured/No specifics	81	White	Female	2012	Lung and Bronchus	Malignant	8.3 Carcinoma of trachea,bronchus, and lung	Unclassified	XI(f) Other and unspecified carcinomas	Lung	Lung	C34.1-Upper lobe, lung	341	8070	Malignant	Moderately differentiated; Grade II	Right - origin of primary	Positive histology	8070/3: Squamous cell carcinoma, NOS	8070/3: Squamous cell carcinoma, NOS	8050-8089: squamous cell neoplasms	Not Brain	XI(f.4) Carcinomas of lung	Lung and Bronchus	IA	T1b	N0	M0	IA	T1	N0	M0	33	1 to 3 regional lymph nodes removed	None; diagnosed at autopsy	No radiation and/or cancer-directed surgery	Surgery performed	None/Unknown	No/Unknown	Blank(s)	Blank(s)	Blank(s)	Blank(s)	Blank(s)	Blank(s)	3
4093229	Widowed	Hospital inpatient/outpatient or clinic	Insured	83	White	Female	2012	Lung and Bronchus	Malignant	8.3 Carcinoma of trachea,bronchus, and lung	Unclassified	XI(f) Other and unspecified carcinomas	Lung	Lung	C34.3-Lower lobe, lung	343	8070	Malignant	Moderately differentiated; Grade II	Left - origin of primary	Positive histology	8070/3: Squamous cell carcinoma, NOS	8070/3: Squamous cell carcinoma, NOS	8050-8089: squamous cell neoplasms	Not Brain	XI(f.4) Carcinomas of lung	Lung and Bronchus	IB	T2a	N0	M0	IB	T2	N0	M0	30	None	None; diagnosed at autopsy	No radiation and/or cancer-directed surgery	Surgery performed	None/Unknown	No/Unknown	Blank(s)	Blank(s)	Blank(s)	Blank(s)	Blank(s)	Blank(s)	0
4093306	Divorced	Hospital inpatient/outpatient or clinic	Any Medicaid	68	Black	Male	2012	Lung and Bronchus	Malignant	8.3 Carcinoma of trachea,bronchus, and lung	Unclassified	XI(f) Other and unspecified carcinomas	Lung	Lung	C34.3-Lower lobe, lung	343	8070	Malignant	Poorly differentiated; Grade III	Right - origin of primary	Positive histology	8070/3: Squamous cell carcinoma, NOS	8070/3: Squamous cell carcinoma, NOS	8050-8089: squamous cell neoplasms	Not Brain	XI(f.4) Carcinomas of lung	Lung and Bronchus	IB	T2a	N0	M0	IB	T2	N0	M0	21	4 or more regional lymph nodes removed	None; diagnosed at autopsy	No radiation and/or cancer-directed surgery	Surgery performed	None/Unknown	No/Unknown	Blank(s)	Blank(s)	Blank(s)	Blank(s)	Blank(s)	Blank(s)	9
4095350	Married (including common law)	Hospital inpatient/outpatient or clinic	Insured	64	Other (American Indian/AK Native, Asian/Pacific Islander)	Male	2012	Lung and Bronchus	Malignant	8.3 Carcinoma of trachea,bronchus, and lung	Unclassified	XI(f) Other and unspecified carcinomas	Lung	Lung	C34.1-Upper lobe, lung	341	8070	Malignant	Poorly differentiated; Grade III	Left - origin of primary	Positive histology	8070/3: Squamous cell carcinoma, NOS	8070/3: Squamous cell carcinoma, NOS	8050-8089: squamous cell neoplasms	Not Brain	XI(f.4) Carcinomas of lung	Lung and Bronchus	IIA	T2a	N1	M0	IIB	T2	N1	M0	30	4 or more regional lymph nodes removed	None; diagnosed at autopsy	No radiation and/or cancer-directed surgery	Surgery performed	None/Unknown	No/Unknown	Blank(s)	Blank(s)	Blank(s)	Blank(s)	Blank(s)	Blank(s)	9
4097527	Widowed	Hospital inpatient/outpatient or clinic	Insured	78	White	Female	2012	Lung and Bronchus	Malignant	8.3 Carcinoma of trachea,bronchus, and lung	Unclassified	XI(f) Other and unspecified carcinomas	Lung	Lung	C34.1-Upper lobe, lung	341	8070	Malignant	Poorly differentiated; Grade III	Right - origin of primary	Positive histology	8070/3: Squamous cell carcinoma, NOS	8070/3: Squamous cell carcinoma, NOS	8050-8089: squamous cell neoplasms	Not Brain	XI(f.4) Carcinomas of lung	Lung and Bronchus	IB	T2a	N0	M0	IB	T2	N0	M0	21	Number of regional lymph nodes removed unknown	None; diagnosed at autopsy	No radiation and/or cancer-directed surgery	Surgery performed	None/Unknown	No/Unknown	Blank(s)	Blank(s)	Blank(s)	Blank(s)	Blank(s)	Blank(s)	98
4100895	Widowed	Hospital inpatient/outpatient or clinic	Insured/No specifics	80	Black	Female	2012	Lung and Bronchus	Malignant	8.3 Carcinoma of trachea,bronchus, and lung	Unclassified	XI(f) Other and unspecified carcinomas	Lung	Lung	C34.3-Lower lobe, lung	343	8070	Malignant	Poorly differentiated; Grade III	Left - origin of primary	Positive histology	8070/3: Squamous cell carcinoma, NOS	8070/3: Squamous cell carcinoma, NOS	8050-8089: squamous cell neoplasms	Not Brain	XI(f.4) Carcinomas of lung	Lung and Bronchus	IIB	T3	N0	M0	IIIB	T4	N0	M0	33	4 or more regional lymph nodes removed	None; diagnosed at autopsy	No radiation and/or cancer-directed surgery	Surgery performed	None/Unknown	No/Unknown	Blank(s)	Blank(s)	Blank(s)	Blank(s)	Blank(s)	Blank(s)	15
4104331	Married (including common law)	Hospital inpatient/outpatient or clinic	Insured	79	White	Female	2012	Lung and Bronchus	Malignant	8.3 Carcinoma of trachea,bronchus, and lung	Unclassified	XI(f) Other and unspecified carcinomas	Lung	Lung	C34.3-Lower lobe, lung	343	8070	Malignant	Poorly differentiated; Grade III	Left - origin of primary	Positive histology	8070/3: Squamous cell carcinoma, NOS	8070/3: Squamous cell carcinoma, NOS	8050-8089: squamous cell neoplasms	Not Brain	XI(f.4) Carcinomas of lung	Lung and Bronchus	IIA	T2a	N1	M0	IIB	T2	N1	M0	33	4 or more regional lymph nodes removed	None; diagnosed at autopsy	Radiation after surgery	Surgery performed	Beam radiation	No/Unknown	Blank(s)	Blank(s)	Blank(s)	Blank(s)	Blank(s)	Blank(s)	5
4106959	Married (including common law)	Hospital inpatient/outpatient or clinic	Insured	80	White	Male	2013	Lung and Bronchus	Malignant	8.3 Carcinoma of trachea,bronchus, and lung	Unclassified	XI(f) Other and unspecified carcinomas	Lung	Lung	C34.1-Upper lobe, lung	341	8070	Malignant	Poorly differentiated; Grade III	Left - origin of primary	Positive histology	8070/3: Squamous cell carcinoma, NOS	8070/3: Squamous cell carcinoma, NOS	8050-8089: squamous cell neoplasms	Not Brain	XI(f.4) Carcinomas of lung	Lung and Bronchus	IIB	T3	N0	M0	IIB	T3	N0	M0	45	4 or more regional lymph nodes removed	None; diagnosed at autopsy	Radiation prior to surgery	Surgery performed	Beam radiation	Yes	Blank(s)	Blank(s)	Blank(s)	Blank(s)	Blank(s)	Blank(s)	6
4107657	Divorced	Hospital inpatient/outpatient or clinic	Insured	69	Black	Female	2013	Lung and Bronchus	Malignant	8.3 Carcinoma of trachea,bronchus, and lung	Unclassified	XI(f) Other and unspecified carcinomas	Lung	Lung	C34.1-Upper lobe, lung	341	8070	Malignant	Moderately differentiated; Grade II	Left - origin of primary	Positive histology	8070/3: Squamous cell carcinoma, NOS	8070/3: Squamous cell carcinoma, NOS	8050-8089: squamous cell neoplasms	Not Brain	XI(f.4) Carcinomas of lung	Lung and Bronchus	IIA	T2b	N0	M0	IB	T2	N0	M0	33	4 or more regional lymph nodes removed	None; diagnosed at autopsy	No radiation and/or cancer-directed surgery	Surgery performed	None/Unknown	Yes	Blank(s)	Blank(s)	Blank(s)	Blank(s)	Blank(s)	Blank(s)	8
4107957	Widowed	Hospital inpatient/outpatient or clinic	Insured/No specifics	79	White	Female	2013	Lung and Bronchus	Malignant	8.3 Carcinoma of trachea,bronchus, and lung	Unclassified	XI(f) Other and unspecified carcinomas	Lung	Lung	C34.1-Upper lobe, lung	341	8070	Malignant	Moderately differentiated; Grade II	Right - origin of primary	Positive histology	8070/3: Squamous cell carcinoma, NOS	8070/3: Squamous cell carcinoma, NOS	8050-8089: squamous cell neoplasms	Not Brain	XI(f.4) Carcinomas of lung	Lung and Bronchus	IIB	T3	N0	M0	IIIB	T4	N0	M0	22	4 or more regional lymph nodes removed	None; diagnosed at autopsy	No radiation and/or cancer-directed surgery	Surgery performed	None/Unknown	No/Unknown	Blank(s)	Blank(s)	Blank(s)	Blank(s)	Blank(s)	Blank(s)	10
4109808	Married (including common law)	Hospital inpatient/outpatient or clinic	Any Medicaid	92	Other (American Indian/AK Native, Asian/Pacific Islander)	Male	2015	Lung and Bronchus	Malignant	8.3 Carcinoma of trachea,bronchus, and lung	Unclassified	XI(f) Other and unspecified carcinomas	Lung	Lung	C34.3-Lower lobe, lung	343	8070	Malignant	Poorly differentiated; Grade III	Right - origin of primary	Positive histology	8070/3: Squamous cell carcinoma, NOS	8070/3: Squamous cell carcinoma, NOS	8050-8089: squamous cell neoplasms	Not Brain	XI(f.4) Carcinomas of lung	Lung and Bronchus	IB	T2a	N0	M0	IB	T2	N0	M0	33	4 or more regional lymph nodes removed	None; diagnosed at autopsy	No radiation and/or cancer-directed surgery	Surgery performed	None/Unknown	No/Unknown	Blank(s)	Blank(s)	Blank(s)	Blank(s)	Blank(s)	Blank(s)	10
4111206	Married (including common law)	Hospital inpatient/outpatient or clinic	Insured	48	Other (American Indian/AK Native, Asian/Pacific Islander)	Male	2012	Lung and Bronchus	Malignant	8.3 Carcinoma of trachea,bronchus, and lung	Unclassified	XI(f) Other and unspecified carcinomas	Lung	Lung	C34.3-Lower lobe, lung	343	8070	Malignant	Moderately differentiated; Grade II	Left - origin of primary	Positive histology	8070/3: Squamous cell carcinoma, NOS	8070/3: Squamous cell carcinoma, NOS	8050-8089: squamous cell neoplasms	Not Brain	XI(f.4) Carcinomas of lung	Lung and Bronchus	IIIA	T3	N1	M0	IIIB	T4	N1	M0	56	4 or more regional lymph nodes removed	None; diagnosed at autopsy	No radiation and/or cancer-directed surgery	Surgery performed	None/Unknown	Yes	Blank(s)	Blank(s)	Blank(s)	Blank(s)	Blank(s)	Blank(s)	10
4112819	Single (never married)	Hospital inpatient/outpatient or clinic	Insured	63	White	Male	2013	Lung and Bronchus	Malignant	8.3 Carcinoma of trachea,bronchus, and lung	Unclassified	XI(f) Other and unspecified carcinomas	Lung	Lung	C34.1-Upper lobe, lung	341	8070	Malignant	Moderately differentiated; Grade II	Left - origin of primary	Positive histology	8070/3: Squamous cell carcinoma, NOS	8070/3: Squamous cell carcinoma, NOS	8050-8089: squamous cell neoplasms	Not Brain	XI(f.4) Carcinomas of lung	Lung and Bronchus	IA	T1b	N0	M0	IA	T1	N0	M0	30	1 to 3 regional lymph nodes removed	None; diagnosed at autopsy	No radiation and/or cancer-directed surgery	Surgery performed	None/Unknown	No/Unknown	Blank(s)	Blank(s)	Blank(s)	Blank(s)	Blank(s)	Blank(s)	3
4112850	Married (including common law)	Hospital inpatient/outpatient or clinic	Insured	52	Other (American Indian/AK Native, Asian/Pacific Islander)	Male	2013	Lung and Bronchus	Malignant	8.3 Carcinoma of trachea,bronchus, and lung	Unclassified	XI(f) Other and unspecified carcinomas	Lung	Lung	C34.1-Upper lobe, lung	341	8070	Malignant	Poorly differentiated; Grade III	Left - origin of primary	Positive histology	8070/3: Squamous cell carcinoma, NOS	8070/3: Squamous cell carcinoma, NOS	8050-8089: squamous cell neoplasms	Not Brain	XI(f.4) Carcinomas of lung	Lung and Bronchus	IB	T2a	N0	M0	IB	T2	N0	M0	33	4 or more regional lymph nodes removed	None; diagnosed at autopsy	No radiation and/or cancer-directed surgery	Surgery performed	None/Unknown	Yes	Blank(s)	Blank(s)	Blank(s)	Blank(s)	Blank(s)	Blank(s)	12
4113316	Divorced	Hospital inpatient/outpatient or clinic	Insured	65	White	Male	2012	Lung and Bronchus	Malignant	8.3 Carcinoma of trachea,bronchus, and lung	Unclassified	XI(f) Other and unspecified carcinomas	Lung	Lung	C34.1-Upper lobe, lung	341	8070	Malignant	Moderately differentiated; Grade II	Left - origin of primary	Positive histology	8070/3: Squamous cell carcinoma, NOS	8070/3: Squamous cell carcinoma, NOS	8050-8089: squamous cell neoplasms	Not Brain	XI(f.4) Carcinomas of lung	Lung and Bronchus	IIB	T3	N0	M0	IIIB	T4	N0	M0	33	4 or more regional lymph nodes removed	None; diagnosed at autopsy	No radiation and/or cancer-directed surgery	Surgery performed	None/Unknown	No/Unknown	Blank(s)	Blank(s)	Blank(s)	Blank(s)	Blank(s)	Blank(s)	5
4113732	Married (including common law)	Hospital inpatient/outpatient or clinic	Insured	68	White	Male	2013	Lung and Bronchus	Malignant	8.3 Carcinoma of trachea,bronchus, and lung	Unclassified	XI(f) Other and unspecified carcinomas	Lung	Lung	C34.0-Main bronchus	340	8070	Malignant	Moderately differentiated; Grade II	Right - origin of primary	Positive histology	8070/3: Squamous cell carcinoma, NOS	8070/3: Squamous cell carcinoma, NOS	8050-8089: squamous cell neoplasms	Not Brain	XI(f.4) Carcinomas of lung	Lung and Bronchus	IIA	T2a	N1	M0	IIB	T2	N1	M0	55	4 or more regional lymph nodes removed	None; diagnosed at autopsy	No radiation and/or cancer-directed surgery	Surgery performed	None/Unknown	No/Unknown	Blank(s)	Blank(s)	Blank(s)	Blank(s)	Blank(s)	Blank(s)	21
4114446	Divorced	Hospital inpatient/outpatient or clinic	Insured	67	White	Female	2013	Lung and Bronchus	Malignant	8.3 Carcinoma of trachea,bronchus, and lung	Unclassified	XI(f) Other and unspecified carcinomas	Lung	Lung	C34.3-Lower lobe, lung	343	8070	Malignant	Poorly differentiated; Grade III	Right - origin of primary	Positive histology	8070/3: Squamous cell carcinoma, NOS	8070/3: Squamous cell carcinoma, NOS	8050-8089: squamous cell neoplasms	Not Brain	XI(f.4) Carcinomas of lung	Lung and Bronchus	IIB	T3	N0	M0	IB	T2	N0	M0	33	Sentinel node biopsy and lym nd removed different times	None; diagnosed at autopsy	No radiation and/or cancer-directed surgery	Surgery performed	None/Unknown	No/Unknown	Blank(s)	Blank(s)	Blank(s)	Blank(s)	Blank(s)	Blank(s)	2
4116437	Married (including common law)	Hospital inpatient/outpatient or clinic	Insured	58	White	Male	2015	Lung and Bronchus	Malignant	8.3 Carcinoma of trachea,bronchus, and lung	Unclassified	XI(f) Other and unspecified carcinomas	Lung	Lung	C34.9-Lung, NOS	349	8070	Malignant	Moderately differentiated; Grade II	Right - origin of primary	Positive histology	8070/3: Squamous cell carcinoma, NOS	8070/3: Squamous cell carcinoma, NOS	8050-8089: squamous cell neoplasms	Not Brain	XI(f.4) Carcinomas of lung	Lung and Bronchus	IIA	T2a	N1	M0	IIB	T2	N1	M0	55	None	None; diagnosed at autopsy	No radiation and/or cancer-directed surgery	Surgery performed	None/Unknown	No/Unknown	Blank(s)	Blank(s)	Blank(s)	Blank(s)	Blank(s)	Blank(s)	13
4118767	Married (including common law)	Hospital inpatient/outpatient or clinic	Insured/No specifics	60	Other (American Indian/AK Native, Asian/Pacific Islander)	Male	2013	Lung and Bronchus	Malignant	8.3 Carcinoma of trachea,bronchus, and lung	Unclassified	XI(f) Other and unspecified carcinomas	Lung	Lung	C34.1-Upper lobe, lung	341	8070	Malignant	Poorly differentiated; Grade III	Left - origin of primary	Positive histology	8070/3: Squamous cell carcinoma, NOS	8070/3: Squamous cell carcinoma, NOS	8050-8089: squamous cell neoplasms	Not Brain	XI(f.4) Carcinomas of lung	Lung and Bronchus	IIB	T3	N0	M0	IB	T2	N0	M0	55	None	None; diagnosed at autopsy	No radiation and/or cancer-directed surgery	Surgery performed	None/Unknown	No/Unknown	Blank(s)	Blank(s)	Blank(s)	Blank(s)	Blank(s)	Blank(s)	0
4119905	Married (including common law)	Hospital inpatient/outpatient or clinic	Insured	80	White	Female	2013	Lung and Bronchus	Malignant	8.3 Carcinoma of trachea,bronchus, and lung	Unclassified	XI(f) Other and unspecified carcinomas	Lung	Lung	C34.2-Middle lobe, lung	342	8070	Malignant	Moderately differentiated; Grade II	Right - origin of primary	Positive histology	8070/3: Squamous cell carcinoma, NOS	8070/3: Squamous cell carcinoma, NOS	8050-8089: squamous cell neoplasms	Not Brain	XI(f.4) Carcinomas of lung	Lung and Bronchus	IB	T2a	N0	M0	IB	T2	N0	M0	21	4 or more regional lymph nodes removed	None; diagnosed at autopsy	No radiation and/or cancer-directed surgery	Surgery performed	None/Unknown	No/Unknown	Blank(s)	Blank(s)	Blank(s)	Blank(s)	Blank(s)	Blank(s)	5
4122759	Married (including common law)	Hospital inpatient/outpatient or clinic	Insured	67	White	Male	2013	Lung and Bronchus	Malignant	8.3 Carcinoma of trachea,bronchus, and lung	Unclassified	XI(f) Other and unspecified carcinomas	Lung	Lung	C34.1-Upper lobe, lung	341	8070	Malignant	Poorly differentiated; Grade III	Left - origin of primary	Positive histology	8070/3: Squamous cell carcinoma, NOS	8070/3: Squamous cell carcinoma, NOS	8050-8089: squamous cell neoplasms	Not Brain	XI(f.4) Carcinomas of lung	Lung and Bronchus	IIB	T3	N0	M0	IIB	T3	N0	M0	33	4 or more regional lymph nodes removed	None; diagnosed at autopsy	No radiation and/or cancer-directed surgery	Surgery performed	None/Unknown	No/Unknown	Blank(s)	Blank(s)	Blank(s)	Blank(s)	Blank(s)	Blank(s)	16
4124366	Single (never married)	Hospital inpatient/outpatient or clinic	Insured	74	White	Female	2015	Lung and Bronchus	Malignant	8.3 Carcinoma of trachea,bronchus, and lung	Unclassified	XI(f) Other and unspecified carcinomas	Lung	Lung	C34.2-Middle lobe, lung	342	8072	Malignant	Moderately differentiated; Grade II	Right - origin of primary	Positive histology	8072/3: Squamous cell carcinoma, large cell, nonkeratinizing, NOS	8072/3: Squamous cell carcinoma, large cell, nonkeratinizing, NOS	8050-8089: squamous cell neoplasms	Not Brain	XI(f.4) Carcinomas of lung	Lung and Bronchus	IB	T2a	N0	M0	IB	T2	N0	M0	33	None	None; diagnosed at autopsy	No radiation and/or cancer-directed surgery	Surgery performed	None/Unknown	No/Unknown	Blank(s)	Blank(s)	Blank(s)	Blank(s)	Blank(s)	Blank(s)	4
4124732	Married (including common law)	Hospital inpatient/outpatient or clinic	Insured	79	White	Female	2013	Lung and Bronchus	Malignant	8.3 Carcinoma of trachea,bronchus, and lung	Unclassified	XI(f) Other and unspecified carcinomas	Lung	Lung	C34.3-Lower lobe, lung	343	8070	Malignant	Poorly differentiated; Grade III	Left - origin of primary	Positive histology	8070/3: Squamous cell carcinoma, NOS	8070/3: Squamous cell carcinoma, NOS	8050-8089: squamous cell neoplasms	Not Brain	XI(f.4) Carcinomas of lung	Lung and Bronchus	IA	T1a	N0	M0	IA	T1	N0	M0	21	None	None; diagnosed at autopsy	No radiation and/or cancer-directed surgery	Surgery performed	None/Unknown	No/Unknown	Blank(s)	Blank(s)	Blank(s)	Blank(s)	Blank(s)	Blank(s)	0
4125230	Married (including common law)	Hospital inpatient/outpatient or clinic	Insured/No specifics	66	White	Male	2013	Lung and Bronchus	Malignant	8.3 Carcinoma of trachea,bronchus, and lung	Unclassified	XI(f) Other and unspecified carcinomas	Lung	Lung	C34.3-Lower lobe, lung	343	8070	Malignant	Poorly differentiated; Grade III	Right - origin of primary	Positive histology	8070/3: Squamous cell carcinoma, NOS	8070/3: Squamous cell carcinoma, NOS	8050-8089: squamous cell neoplasms	Not Brain	XI(f.4) Carcinomas of lung	Lung and Bronchus	IB	T2a	N0	M0	IB	T2	N0	M0	33	4 or more regional lymph nodes removed	None; diagnosed at autopsy	No radiation and/or cancer-directed surgery	Surgery performed	None/Unknown	No/Unknown	Blank(s)	Blank(s)	Blank(s)	Blank(s)	Blank(s)	Blank(s)	25
4125855	Single (never married)	Hospital inpatient/outpatient or clinic	Insured/No specifics	69	Black	Female	2013	Lung and Bronchus	Malignant	8.3 Carcinoma of trachea,bronchus, and lung	Unclassified	XI(f) Other and unspecified carcinomas	Lung	Lung	C34.3-Lower lobe, lung	343	8070	Malignant	Moderately differentiated; Grade II	Left - origin of primary	Positive histology	8070/3: Squamous cell carcinoma, NOS	8070/3: Squamous cell carcinoma, NOS	8050-8089: squamous cell neoplasms	Not Brain	XI(f.4) Carcinomas of lung	Lung and Bronchus	IA	T1b	N0	M0	IA	T1	N0	M0	22	4 or more regional lymph nodes removed	None; diagnosed at autopsy	No radiation and/or cancer-directed surgery	Surgery performed	None/Unknown	No/Unknown	Blank(s)	Blank(s)	Blank(s)	Blank(s)	Blank(s)	Blank(s)	4
4127380	Married (including common law)	Hospital inpatient/outpatient or clinic	Any Medicaid	73	Other (American Indian/AK Native, Asian/Pacific Islander)	Male	2013	Lung and Bronchus	Malignant	8.3 Carcinoma of trachea,bronchus, and lung	Unclassified	XI(f) Other and unspecified carcinomas	Lung	Lung	C34.3-Lower lobe, lung	343	8070	Malignant	Moderately differentiated; Grade II	Left - origin of primary	Positive histology	8070/3: Squamous cell carcinoma, NOS	8070/3: Squamous cell carcinoma, NOS	8050-8089: squamous cell neoplasms	Not Brain	XI(f.4) Carcinomas of lung	Lung and Bronchus	IA	T1b	N0	M0	IA	T1	N0	M0	33	4 or more regional lymph nodes removed	None; diagnosed at autopsy	No radiation and/or cancer-directed surgery	Surgery performed	None/Unknown	No/Unknown	Blank(s)	Blank(s)	Blank(s)	Blank(s)	Blank(s)	Blank(s)	8
4127942	Widowed	Hospital inpatient/outpatient or clinic	Insured	88	White	Male	2013	Lung and Bronchus	Malignant	8.3 Carcinoma of trachea,bronchus, and lung	Unclassified	XI(f) Other and unspecified carcinomas	Lung	Lung	C34.8-Overlapping lesion of lung	348	8070	Malignant	Moderately differentiated; Grade II	Right - origin of primary	Positive histology	8070/3: Squamous cell carcinoma, NOS	8070/3: Squamous cell carcinoma, NOS	8050-8089: squamous cell neoplasms	Not Brain	XI(f.4) Carcinomas of lung	Lung and Bronchus	IB	T2a	N0	M0	IB	T2	N0	M0	33	4 or more regional lymph nodes removed	None; diagnosed at autopsy	No radiation and/or cancer-directed surgery	Surgery performed	None/Unknown	No/Unknown	Blank(s)	Blank(s)	Blank(s)	Blank(s)	Blank(s)	Blank(s)	29
4128137	Widowed	Hospital inpatient/outpatient or clinic	Any Medicaid	81	Black	Female	2013	Lung and Bronchus	Malignant	8.3 Carcinoma of trachea,bronchus, and lung	Unclassified	XI(f) Other and unspecified carcinomas	Lung	Lung	C34.3-Lower lobe, lung	343	8070	Malignant	Poorly differentiated; Grade III	Left - origin of primary	Positive histology	8070/3: Squamous cell carcinoma, NOS	8070/3: Squamous cell carcinoma, NOS	8050-8089: squamous cell neoplasms	Not Brain	XI(f.4) Carcinomas of lung	Lung and Bronchus	IA	T1b	N0	M0	IA	T1	N0	M0	33	4 or more regional lymph nodes removed	None; diagnosed at autopsy	No radiation and/or cancer-directed surgery	Surgery performed	None/Unknown	No/Unknown	Blank(s)	Blank(s)	Blank(s)	Blank(s)	Blank(s)	Blank(s)	23
4130348	Married (including common law)	Hospital inpatient/outpatient or clinic	Insured	70	Black	Male	2013	Lung and Bronchus	Malignant	8.3 Carcinoma of trachea,bronchus, and lung	Unclassified	XI(f) Other and unspecified carcinomas	Lung	Lung	C34.1-Upper lobe, lung	341	8070	Malignant	Moderately differentiated; Grade II	Right - origin of primary	Positive histology	8070/3: Squamous cell carcinoma, NOS	8070/3: Squamous cell carcinoma, NOS	8050-8089: squamous cell neoplasms	Not Brain	XI(f.4) Carcinomas of lung	Lung and Bronchus	IA	T1a	N0	M0	IA	T1	N0	M0	33	4 or more regional lymph nodes removed	None; diagnosed at autopsy	No radiation and/or cancer-directed surgery	Surgery performed	None/Unknown	No/Unknown	Blank(s)	Blank(s)	Blank(s)	Blank(s)	Blank(s)	Blank(s)	12
4133153	Single (never married)	Hospital inpatient/outpatient or clinic	Insured	66	White	Female	2013	Lung and Bronchus	Malignant	8.3 Carcinoma of trachea,bronchus, and lung	Unclassified	XI(f) Other and unspecified carcinomas	Lung	Lung	C34.3-Lower lobe, lung	343	8070	Malignant	Moderately differentiated; Grade II	Left - origin of primary	Positive histology	8070/3: Squamous cell carcinoma, NOS	8070/3: Squamous cell carcinoma, NOS	8050-8089: squamous cell neoplasms	Not Brain	XI(f.4) Carcinomas of lung	Lung and Bronchus	IA	T1b	N0	M0	IA	T1	N0	M0	30	4 or more regional lymph nodes removed	None; diagnosed at autopsy	No radiation and/or cancer-directed surgery	Surgery performed	None/Unknown	No/Unknown	Blank(s)	Blank(s)	Blank(s)	Blank(s)	Blank(s)	Blank(s)	10
4134310	Married (including common law)	Hospital inpatient/outpatient or clinic	Insured	70	White	Female	2013	Lung and Bronchus	Malignant	8.3 Carcinoma of trachea,bronchus, and lung	Unclassified	XI(f) Other and unspecified carcinomas	Lung	Lung	C34.1-Upper lobe, lung	341	8070	Malignant	Moderately differentiated; Grade II	Right - origin of primary	Positive histology	8070/3: Squamous cell carcinoma, NOS	8070/3: Squamous cell carcinoma, NOS	8050-8089: squamous cell neoplasms	Not Brain	XI(f.4) Carcinomas of lung	Lung and Bronchus	IIIA	T3	N1	M0	IIIA	T3	N1	M0	33	4 or more regional lymph nodes removed	None; diagnosed at autopsy	Radiation prior to surgery	Surgery performed	Beam radiation	Yes	Blank(s)	Blank(s)	Blank(s)	Blank(s)	Blank(s)	Blank(s)	9
4136039	Divorced	Hospital inpatient/outpatient or clinic	Insured	69	White	Male	2013	Lung and Bronchus	Malignant	8.3 Carcinoma of trachea,bronchus, and lung	Unclassified	XI(f) Other and unspecified carcinomas	Lung	Lung	C34.1-Upper lobe, lung	341	8070	Malignant	Moderately differentiated; Grade II	Left - origin of primary	Positive histology	8070/3: Squamous cell carcinoma, NOS	8070/3: Squamous cell carcinoma, NOS	8050-8089: squamous cell neoplasms	Not Brain	XI(f.4) Carcinomas of lung	Lung and Bronchus	IA	T1b	N0	M0	IA	T1	N0	M0	33	4 or more regional lymph nodes removed	None; diagnosed at autopsy	No radiation and/or cancer-directed surgery	Surgery performed	None/Unknown	No/Unknown	Blank(s)	Blank(s)	Blank(s)	Blank(s)	Blank(s)	Blank(s)	9
4136052	Married (including common law)	Hospital inpatient/outpatient or clinic	Insured/No specifics	79	White	Male	2013	Lung and Bronchus	Malignant	8.3 Carcinoma of trachea,bronchus, and lung	Unclassified	XI(f) Other and unspecified carcinomas	Lung	Lung	C34.3-Lower lobe, lung	343	8070	Malignant	Poorly differentiated; Grade III	Left - origin of primary	Positive histology	8070/3: Squamous cell carcinoma, NOS	8070/3: Squamous cell carcinoma, NOS	8050-8089: squamous cell neoplasms	Not Brain	XI(f.4) Carcinomas of lung	Lung and Bronchus	IB	T2a	N0	M0	IB	T2	N0	M0	33	4 or more regional lymph nodes removed	None; diagnosed at autopsy	No radiation and/or cancer-directed surgery	Surgery performed	None/Unknown	Yes	Blank(s)	Blank(s)	Blank(s)	Blank(s)	Blank(s)	Blank(s)	10
4137807	Widowed	Hospital inpatient/outpatient or clinic	Insured	78	White	Male	2013	Lung and Bronchus	Malignant	8.3 Carcinoma of trachea,bronchus, and lung	Unclassified	XI(f) Other and unspecified carcinomas	Lung	Lung	C34.1-Upper lobe, lung	341	8070	Malignant	Poorly differentiated; Grade III	Left - origin of primary	Positive histology	8070/3: Squamous cell carcinoma, NOS	8070/3: Squamous cell carcinoma, NOS	8050-8089: squamous cell neoplasms	Not Brain	XI(f.4) Carcinomas of lung	Lung and Bronchus	IIA	T2b	N0	M0	IB	T2	N0	M0	33	4 or more regional lymph nodes removed	None; diagnosed at autopsy	No radiation and/or cancer-directed surgery	Surgery performed	None/Unknown	No/Unknown	Blank(s)	Blank(s)	Blank(s)	Blank(s)	Blank(s)	Blank(s)	24
4538149	Married (including common law)	Hospital inpatient/outpatient or clinic	Insured	78	White	Female	2014	Lung and Bronchus	Malignant	8.3 Carcinoma of trachea,bronchus, and lung	Unclassified	XI(f) Other and unspecified carcinomas	Lung	Lung	C34.1-Upper lobe, lung	341	8070	Malignant	Moderately differentiated; Grade II	Right - origin of primary	Positive histology	8070/3: Squamous cell carcinoma, NOS	8070/3: Squamous cell carcinoma, NOS	8050-8089: squamous cell neoplasms	Not Brain	XI(f.4) Carcinomas of lung	Lung and Bronchus	IIA	T2b	N0	M0	IB	T2	N0	M0	33	4 or more regional lymph nodes removed	None; diagnosed at autopsy	No radiation and/or cancer-directed surgery	Surgery performed	None/Unknown	Yes	Blank(s)	Blank(s)	Blank(s)	Blank(s)	Blank(s)	Blank(s)	10
4539966	Widowed	Hospital inpatient/outpatient or clinic	Insured	78	White	Female	2013	Lung and Bronchus	Malignant	8.3 Carcinoma of trachea,bronchus, and lung	Unclassified	XI(f) Other and unspecified carcinomas	Lung	Lung	C34.1-Upper lobe, lung	341	8070	Malignant	Moderately differentiated; Grade II	Left - origin of primary	Positive histology	8070/3: Squamous cell carcinoma, NOS	8070/3: Squamous cell carcinoma, NOS	8050-8089: squamous cell neoplasms	Not Brain	XI(f.4) Carcinomas of lung	Lung and Bronchus	IB	T2a	N0	M0	IB	T2	N0	M0	56	4 or more regional lymph nodes removed	None; diagnosed at autopsy	No radiation and/or cancer-directed surgery	Surgery performed	None/Unknown	No/Unknown	Blank(s)	Blank(s)	Blank(s)	Blank(s)	Blank(s)	Blank(s)	10
4540478	Single (never married)	Hospital inpatient/outpatient or clinic	Insured/No specifics	72	Black	Female	2014	Lung and Bronchus	Malignant	8.3 Carcinoma of trachea,bronchus, and lung	Unclassified	XI(f) Other and unspecified carcinomas	Lung	Lung	C34.3-Lower lobe, lung	343	8070	Malignant	Moderately differentiated; Grade II	Left - origin of primary	Positive histology	8070/3: Squamous cell carcinoma, NOS	8070/3: Squamous cell carcinoma, NOS	8050-8089: squamous cell neoplasms	Not Brain	XI(f.4) Carcinomas of lung	Lung and Bronchus	IB	T2a	N0	M0	IB	T2	N0	M0	33	4 or more regional lymph nodes removed	None; diagnosed at autopsy	No radiation and/or cancer-directed surgery	Surgery performed	None/Unknown	No/Unknown	Blank(s)	Blank(s)	Blank(s)	Blank(s)	Blank(s)	Blank(s)	7
4542717	Married (including common law)	Hospital inpatient/outpatient or clinic	Insured	71	White	Male	2014	Lung and Bronchus	Malignant	8.3 Carcinoma of trachea,bronchus, and lung	Unclassified	XI(f) Other and unspecified carcinomas	Lung	Lung	C34.3-Lower lobe, lung	343	8070	Malignant	Moderately differentiated; Grade II	Right - origin of primary	Positive histology	8070/3: Squamous cell carcinoma, NOS	8070/3: Squamous cell carcinoma, NOS	8050-8089: squamous cell neoplasms	Not Brain	XI(f.4) Carcinomas of lung	Lung and Bronchus	IB	T2a	N0	M0	IB	T2	N0	M0	30	4 or more regional lymph nodes removed	None; diagnosed at autopsy	No radiation and/or cancer-directed surgery	Surgery performed	None/Unknown	No/Unknown	Blank(s)	Blank(s)	Blank(s)	Blank(s)	Blank(s)	Blank(s)	13
4543435	Divorced	Hospital inpatient/outpatient or clinic	Insured/No specifics	68	White	Male	2013	Lung and Bronchus	Malignant	8.3 Carcinoma of trachea,bronchus, and lung	Unclassified	XI(f) Other and unspecified carcinomas	Lung	Lung	C34.3-Lower lobe, lung	343	8070	Malignant	Moderately differentiated; Grade II	Right - origin of primary	Positive histology	8070/3: Squamous cell carcinoma, NOS	8070/3: Squamous cell carcinoma, NOS	8050-8089: squamous cell neoplasms	Not Brain	XI(f.4) Carcinomas of lung	Lung and Bronchus	IB	T2a	N0	M0	IB	T2	N0	M0	33	4 or more regional lymph nodes removed	None; diagnosed at autopsy	No radiation and/or cancer-directed surgery	Surgery performed	None/Unknown	No/Unknown	Blank(s)	Blank(s)	Blank(s)	Blank(s)	Blank(s)	Blank(s)	14
4545075	Single (never married)	Hospital inpatient/outpatient or clinic	Insured/No specifics	76	White	Male	2014	Lung and Bronchus	Malignant	8.3 Carcinoma of trachea,bronchus, and lung	Unclassified	XI(f) Other and unspecified carcinomas	Lung	Lung	C34.1-Upper lobe, lung	341	8070	Malignant	Moderately differentiated; Grade II	Left - origin of primary	Positive histology	8070/3: Squamous cell carcinoma, NOS	8070/3: Squamous cell carcinoma, NOS	8050-8089: squamous cell neoplasms	Not Brain	XI(f.4) Carcinomas of lung	Lung and Bronchus	IA	T1b	N0	M0	IA	T1	N0	M0	21	4 or more regional lymph nodes removed	None; diagnosed at autopsy	No radiation and/or cancer-directed surgery	Surgery performed	None/Unknown	No/Unknown	Blank(s)	Blank(s)	Blank(s)	Blank(s)	Blank(s)	Blank(s)	10
4546573	Widowed	Hospital inpatient/outpatient or clinic	Insured	64	White	Female	2014	Lung and Bronchus	Malignant	8.3 Carcinoma of trachea,bronchus, and lung	Unclassified	XI(f) Other and unspecified carcinomas	Lung	Lung	C34.3-Lower lobe, lung	343	8070	Malignant	Moderately differentiated; Grade II	Right - origin of primary	Positive histology	8070/3: Squamous cell carcinoma, NOS	8070/3: Squamous cell carcinoma, NOS	8050-8089: squamous cell neoplasms	Not Brain	XI(f.4) Carcinomas of lung	Lung and Bronchus	IB	T2a	N0	M0	IB	T2	N0	M0	33	4 or more regional lymph nodes removed	None; diagnosed at autopsy	No radiation and/or cancer-directed surgery	Surgery performed	None/Unknown	No/Unknown	Blank(s)	Blank(s)	Blank(s)	Blank(s)	Blank(s)	Blank(s)	4
4547579	Unmarried or Domestic Partner	Hospital inpatient/outpatient or clinic	Insured	65	White	Male	2014	Lung and Bronchus	Malignant	8.3 Carcinoma of trachea,bronchus, and lung	Unclassified	XI(f) Other and unspecified carcinomas	Lung	Lung	C34.1-Upper lobe, lung	341	8070	Malignant	Moderately differentiated; Grade II	Right - origin of primary	Positive histology	8070/3: Squamous cell carcinoma, NOS	8070/3: Squamous cell carcinoma, NOS	8050-8089: squamous cell neoplasms	Not Brain	XI(f.4) Carcinomas of lung	Lung and Bronchus	IB	T2a	N0	M0	IB	T2	N0	M0	33	4 or more regional lymph nodes removed	None; diagnosed at autopsy	No radiation and/or cancer-directed surgery	Surgery performed	None/Unknown	Yes	Blank(s)	Blank(s)	Blank(s)	Blank(s)	Blank(s)	Blank(s)	97
4549998	Married (including common law)	Hospital inpatient/outpatient or clinic	Insured	79	Black	Male	2013	Lung and Bronchus	Malignant	8.3 Carcinoma of trachea,bronchus, and lung	Unclassified	XI(f) Other and unspecified carcinomas	Lung	Lung	C34.3-Lower lobe, lung	343	8070	Malignant	Moderately differentiated; Grade II	Right - origin of primary	Positive histology	8070/3: Squamous cell carcinoma, NOS	8070/3: Squamous cell carcinoma, NOS	8050-8089: squamous cell neoplasms	Not Brain	XI(f.4) Carcinomas of lung	Lung and Bronchus	IIA	T2a	N1	M0	IIB	T2	N1	M0	33	4 or more regional lymph nodes removed	None; diagnosed at autopsy	No radiation and/or cancer-directed surgery	Surgery performed	None/Unknown	No/Unknown	Blank(s)	Blank(s)	Blank(s)	Blank(s)	Blank(s)	Blank(s)	62
4550197	Married (including common law)	Hospital inpatient/outpatient or clinic	Insured	60	White	Male	2014	Lung and Bronchus	Malignant	8.3 Carcinoma of trachea,bronchus, and lung	Unclassified	XI(f) Other and unspecified carcinomas	Lung	Lung	C34.1-Upper lobe, lung	341	8070	Malignant	Moderately differentiated; Grade II	Left - origin of primary	Positive histology	8070/3: Squamous cell carcinoma, NOS	8070/3: Squamous cell carcinoma, NOS	8050-8089: squamous cell neoplasms	Not Brain	XI(f.4) Carcinomas of lung	Lung and Bronchus	IA	T1a	N0	M0	IA	T1	N0	M0	21	None	None; diagnosed at autopsy	No radiation and/or cancer-directed surgery	Surgery performed	None/Unknown	No/Unknown	Blank(s)	Blank(s)	Blank(s)	Blank(s)	Blank(s)	Blank(s)	0
4554170	Married (including common law)	Hospital inpatient/outpatient or clinic	Insured	84	White	Female	2014	Lung and Bronchus	Malignant	8.3 Carcinoma of trachea,bronchus, and lung	Unclassified	XI(f) Other and unspecified carcinomas	Lung	Lung	C34.1-Upper lobe, lung	341	8070	Malignant	Poorly differentiated; Grade III	Left - origin of primary	Positive histology	8070/3: Squamous cell carcinoma, NOS	8070/3: Squamous cell carcinoma, NOS	8050-8089: squamous cell neoplasms	Not Brain	XI(f.4) Carcinomas of lung	Lung and Bronchus	IB	T2a	N0	M0	IB	T2	N0	M0	33	4 or more regional lymph nodes removed	None; diagnosed at autopsy	No radiation and/or cancer-directed surgery	Surgery performed	None/Unknown	No/Unknown	Blank(s)	Blank(s)	Blank(s)	Blank(s)	Blank(s)	Blank(s)	20
4554594	Single (never married)	Hospital inpatient/outpatient or clinic	Insured	77	White	Female	2014	Lung and Bronchus	Malignant	8.3 Carcinoma of trachea,bronchus, and lung	Unclassified	XI(f) Other and unspecified carcinomas	Lung	Lung	C34.1-Upper lobe, lung	341	8070	Malignant	Moderately differentiated; Grade II	Right - origin of primary	Positive histology	8070/3: Squamous cell carcinoma, NOS	8070/3: Squamous cell carcinoma, NOS	8050-8089: squamous cell neoplasms	Not Brain	XI(f.4) Carcinomas of lung	Lung and Bronchus	IB	T2a	N0	M0	IB	T2	N0	M0	30	4 or more regional lymph nodes removed	None; diagnosed at autopsy	No radiation and/or cancer-directed surgery	Surgery performed	None/Unknown	No/Unknown	Blank(s)	Blank(s)	Blank(s)	Blank(s)	Blank(s)	Blank(s)	4
4555542	Married (including common law)	Hospital inpatient/outpatient or clinic	Insured/No specifics	65	White	Female	2014	Lung and Bronchus	Malignant	8.3 Carcinoma of trachea,bronchus, and lung	Unclassified	XI(f) Other and unspecified carcinomas	Lung	Lung	C34.1-Upper lobe, lung	341	8070	Malignant	Poorly differentiated; Grade III	Left - origin of primary	Positive histology	8070/3: Squamous cell carcinoma, NOS	8070/3: Squamous cell carcinoma, NOS	8050-8089: squamous cell neoplasms	Not Brain	XI(f.4) Carcinomas of lung	Lung and Bronchus	IA	T1b	N0	M0	IA	T1	N0	M0	33	4 or more regional lymph nodes removed	None; diagnosed at autopsy	No radiation and/or cancer-directed surgery	Surgery performed	None/Unknown	No/Unknown	Blank(s)	Blank(s)	Blank(s)	Blank(s)	Blank(s)	Blank(s)	6
4556146	Single (never married)	Hospital inpatient/outpatient or clinic	Insured	71	White	Female	2014	Lung and Bronchus	Malignant	8.3 Carcinoma of trachea,bronchus, and lung	Unclassified	XI(f) Other and unspecified carcinomas	Lung	Lung	C34.3-Lower lobe, lung	343	8070	Malignant	Well differentiated; Grade I	Right - origin of primary	Positive histology	8070/3: Squamous cell carcinoma, NOS	8070/3: Squamous cell carcinoma, NOS	8050-8089: squamous cell neoplasms	Not Brain	XI(f.4) Carcinomas of lung	Lung and Bronchus	IB	T2a	N0	M0	IB	T2	N0	M0	30	4 or more regional lymph nodes removed	None; diagnosed at autopsy	No radiation and/or cancer-directed surgery	Surgery performed	None/Unknown	No/Unknown	Blank(s)	Blank(s)	Blank(s)	Blank(s)	Blank(s)	Blank(s)	6
4556806	Married (including common law)	Hospital inpatient/outpatient or clinic	Insured	79	White	Male	2014	Lung and Bronchus	Malignant	8.3 Carcinoma of trachea,bronchus, and lung	Unclassified	XI(f) Other and unspecified carcinomas	Lung	Lung	C34.1-Upper lobe, lung	341	8070	Malignant	Poorly differentiated; Grade III	Right - origin of primary	Positive histology	8070/3: Squamous cell carcinoma, NOS	8070/3: Squamous cell carcinoma, NOS	8050-8089: squamous cell neoplasms	Not Brain	XI(f.4) Carcinomas of lung	Lung and Bronchus	IA	T1b	N0	M0	IA	T1	N0	M0	21	1 to 3 regional lymph nodes removed	None; diagnosed at autopsy	Radiation after surgery	Surgery performed	Beam radiation	No/Unknown	Blank(s)	Blank(s)	Blank(s)	Blank(s)	Blank(s)	Blank(s)	3
4557061	Married (including common law)	Hospital inpatient/outpatient or clinic	Insured	67	White	Male	2014	Lung and Bronchus	Malignant	8.3 Carcinoma of trachea,bronchus, and lung	Unclassified	XI(f) Other and unspecified carcinomas	Lung	Lung	C34.1-Upper lobe, lung	341	8070	Malignant	Poorly differentiated; Grade III	Left - origin of primary	Positive histology	8070/3: Squamous cell carcinoma, NOS	8070/3: Squamous cell carcinoma, NOS	8050-8089: squamous cell neoplasms	Not Brain	XI(f.4) Carcinomas of lung	Lung and Bronchus	IIA	T1a	N1	M0	IIA	T1	N1	M0	33	4 or more regional lymph nodes removed	None; diagnosed at autopsy	No radiation and/or cancer-directed surgery	Surgery performed	None/Unknown	Yes	Blank(s)	Blank(s)	Blank(s)	Blank(s)	Blank(s)	Blank(s)	30
4557866	Single (never married)	Hospital inpatient/outpatient or clinic	Insured/No specifics	67	Black	Female	2014	Lung and Bronchus	Malignant	8.3 Carcinoma of trachea,bronchus, and lung	Unclassified	XI(f) Other and unspecified carcinomas	Lung	Lung	C34.3-Lower lobe, lung	343	8070	Malignant	Moderately differentiated; Grade II	Right - origin of primary	Positive histology	8070/3: Squamous cell carcinoma, NOS	8070/3: Squamous cell carcinoma, NOS	8050-8089: squamous cell neoplasms	Not Brain	XI(f.4) Carcinomas of lung	Lung and Bronchus	IA	T1a	N0	M0	IA	T1	N0	M0	33	4 or more regional lymph nodes removed	None; diagnosed at autopsy	No radiation and/or cancer-directed surgery	Surgery performed	None/Unknown	No/Unknown	Blank(s)	Blank(s)	Blank(s)	Blank(s)	Blank(s)	Blank(s)	10
4559428	Married (including common law)	Hospital inpatient/outpatient or clinic	Insured	79	Other (American Indian/AK Native, Asian/Pacific Islander)	Male	2014	Lung and Bronchus	Malignant	8.3 Carcinoma of trachea,bronchus, and lung	Unclassified	XI(f) Other and unspecified carcinomas	Lung	Lung	C34.1-Upper lobe, lung	341	8070	Malignant	Moderately differentiated; Grade II	Right - origin of primary	Positive histology	8070/3: Squamous cell carcinoma, NOS	8070/3: Squamous cell carcinoma, NOS	8050-8089: squamous cell neoplasms	Not Brain	XI(f.4) Carcinomas of lung	Lung and Bronchus	IA	T1a	N0	M0	IA	T1	N0	M0	33	4 or more regional lymph nodes removed	None; diagnosed at autopsy	No radiation and/or cancer-directed surgery	Surgery performed	None/Unknown	No/Unknown	Blank(s)	Blank(s)	Blank(s)	Blank(s)	Blank(s)	Blank(s)	20
4559605	Widowed	Hospital inpatient/outpatient or clinic	Insured	77	White	Female	2014	Lung and Bronchus	Malignant	8.3 Carcinoma of trachea,bronchus, and lung	Unclassified	XI(f) Other and unspecified carcinomas	Lung	Lung	C34.3-Lower lobe, lung	343	8070	Malignant	Moderately differentiated; Grade II	Right - origin of primary	Positive histology	8070/3: Squamous cell carcinoma, NOS	8070/3: Squamous cell carcinoma, NOS	8050-8089: squamous cell neoplasms	Not Brain	XI(f.4) Carcinomas of lung	Lung and Bronchus	IB	T2a	N0	M0	IB	T2	N0	M0	33	4 or more regional lymph nodes removed	None; diagnosed at autopsy	No radiation and/or cancer-directed surgery	Surgery performed	None/Unknown	No/Unknown	Blank(s)	Blank(s)	Blank(s)	Blank(s)	Blank(s)	Blank(s)	20
4564283	Married (including common law)	Hospital inpatient/outpatient or clinic	Insured	77	White	Female	2014	Lung and Bronchus	Malignant	8.3 Carcinoma of trachea,bronchus, and lung	Unclassified	XI(f) Other and unspecified carcinomas	Lung	Lung	C34.3-Lower lobe, lung	343	8070	Malignant	Moderately differentiated; Grade II	Left - origin of primary	Positive histology	8070/3: Squamous cell carcinoma, NOS	8070/3: Squamous cell carcinoma, NOS	8050-8089: squamous cell neoplasms	Not Brain	XI(f.4) Carcinomas of lung	Lung and Bronchus	IIIA	T3	N1	M0	IIB	T2	N1	M0	33	4 or more regional lymph nodes removed	None; diagnosed at autopsy	No radiation and/or cancer-directed surgery	Surgery performed	None/Unknown	No/Unknown	Blank(s)	Blank(s)	Blank(s)	Blank(s)	Blank(s)	Blank(s)	19
4564407	Married (including common law)	Hospital inpatient/outpatient or clinic	Insured/No specifics	60	White	Male	2014	Lung and Bronchus	Malignant	8.3 Carcinoma of trachea,bronchus, and lung	Unclassified	XI(f) Other and unspecified carcinomas	Lung	Lung	C34.1-Upper lobe, lung	341	8070	Malignant	Moderately differentiated; Grade II	Left - origin of primary	Positive histology	8070/3: Squamous cell carcinoma, NOS	8070/3: Squamous cell carcinoma, NOS	8050-8089: squamous cell neoplasms	Not Brain	XI(f.4) Carcinomas of lung	Lung and Bronchus	IA	T1b	N0	M0	IA	T1	N0	M0	30	4 or more regional lymph nodes removed	None; diagnosed at autopsy	No radiation and/or cancer-directed surgery	Surgery performed	None/Unknown	No/Unknown	Blank(s)	Blank(s)	Blank(s)	Blank(s)	Blank(s)	Blank(s)	5
4565332	Married (including common law)	Hospital inpatient/outpatient or clinic	Insured/No specifics	84	White	Male	2014	Lung and Bronchus	Malignant	8.3 Carcinoma of trachea,bronchus, and lung	Unclassified	XI(f) Other and unspecified carcinomas	Lung	Lung	C34.3-Lower lobe, lung	343	8070	Malignant	Poorly differentiated; Grade III	Right - origin of primary	Positive histology	8070/3: Squamous cell carcinoma, NOS	8070/3: Squamous cell carcinoma, NOS	8050-8089: squamous cell neoplasms	Not Brain	XI(f.4) Carcinomas of lung	Lung and Bronchus	IIB	T2b	N1	M0	IIB	T2	N1	M0	30	None	None; diagnosed at autopsy	No radiation and/or cancer-directed surgery	Surgery performed	None/Unknown	No/Unknown	Blank(s)	Blank(s)	Blank(s)	Blank(s)	Blank(s)	Blank(s)	96
4565493	Widowed	Hospital inpatient/outpatient or clinic	Insured/No specifics	65	Black	Female	2014	Lung and Bronchus	Malignant	8.3 Carcinoma of trachea,bronchus, and lung	Unclassified	XI(f) Other and unspecified carcinomas	Lung	Lung	C34.3-Lower lobe, lung	343	8070	Malignant	Well differentiated; Grade I	Right - origin of primary	Positive histology	8070/3: Squamous cell carcinoma, NOS	8070/3: Squamous cell carcinoma, NOS	8050-8089: squamous cell neoplasms	Not Brain	XI(f.4) Carcinomas of lung	Lung and Bronchus	IA	T1a	N0	M0	IA	T1	N0	M0	30	4 or more regional lymph nodes removed	None; diagnosed at autopsy	No radiation and/or cancer-directed surgery	Surgery performed	None/Unknown	No/Unknown	Blank(s)	Blank(s)	Blank(s)	Blank(s)	Blank(s)	Blank(s)	8
4566717	Married (including common law)	Hospital inpatient/outpatient or clinic	Insured	66	White	Male	2014	Lung and Bronchus	Malignant	8.3 Carcinoma of trachea,bronchus, and lung	Unclassified	XI(f) Other and unspecified carcinomas	Lung	Lung	C34.0-Main bronchus	340	8070	Malignant	Moderately differentiated; Grade II	Left - origin of primary	Positive histology	8070/3: Squamous cell carcinoma, NOS	8070/3: Squamous cell carcinoma, NOS	8050-8089: squamous cell neoplasms	Not Brain	XI(f.4) Carcinomas of lung	Lung and Bronchus	IIB	T3	N0	M0	IIIB	T4	N0	M0	23	4 or more regional lymph nodes removed	None; diagnosed at autopsy	No radiation and/or cancer-directed surgery	Surgery performed	None/Unknown	No/Unknown	Blank(s)	Blank(s)	Blank(s)	Blank(s)	Blank(s)	Blank(s)	10
4567494	Single (never married)	Hospital inpatient/outpatient or clinic	Insured/No specifics	71	Other (American Indian/AK Native, Asian/Pacific Islander)	Female	2014	Lung and Bronchus	Malignant	8.3 Carcinoma of trachea,bronchus, and lung	Unclassified	XI(f) Other and unspecified carcinomas	Lung	Lung	C34.1-Upper lobe, lung	341	8070	Malignant	Poorly differentiated; Grade III	Left - origin of primary	Positive histology	8070/3: Squamous cell carcinoma, NOS	8070/3: Squamous cell carcinoma, NOS	8050-8089: squamous cell neoplasms	Not Brain	XI(f.4) Carcinomas of lung	Lung and Bronchus	IA	T1b	N0	M0	IA	T1	N0	M0	45	4 or more regional lymph nodes removed	None; diagnosed at autopsy	No radiation and/or cancer-directed surgery	Surgery performed	None/Unknown	No/Unknown	Blank(s)	Blank(s)	Blank(s)	Blank(s)	Blank(s)	Blank(s)	7
4568639	Married (including common law)	Hospital inpatient/outpatient or clinic	Insured/No specifics	67	White	Male	2014	Lung and Bronchus	Malignant	8.3 Carcinoma of trachea,bronchus, and lung	Unclassified	XI(f) Other and unspecified carcinomas	Lung	Lung	C34.3-Lower lobe, lung	343	8084	Malignant	Moderately differentiated; Grade II	Right - origin of primary	Positive histology	8084/3: Squamous cell carcinoma, clear cell type	8084/3: Squamous cell carcinoma, clear cell type	8050-8089: squamous cell neoplasms	Not Brain	XI(f.4) Carcinomas of lung	Lung and Bronchus	IA	T1b	N0	M0	IA	T1	N0	M0	33	None	None; diagnosed at autopsy	No radiation and/or cancer-directed surgery	Surgery performed	None/Unknown	No/Unknown	Blank(s)	Blank(s)	Blank(s)	Blank(s)	Blank(s)	Blank(s)	5
4569605	Married (including common law)	Hospital inpatient/outpatient or clinic	Insured	80	Other (American Indian/AK Native, Asian/Pacific Islander)	Male	2014	Lung and Bronchus	Malignant	8.3 Carcinoma of trachea,bronchus, and lung	Unclassified	XI(f) Other and unspecified carcinomas	Lung	Lung	C34.3-Lower lobe, lung	343	8070	Malignant	Moderately differentiated; Grade II	Left - origin of primary	Positive histology	8070/3: Squamous cell carcinoma, NOS	8070/3: Squamous cell carcinoma, NOS	8050-8089: squamous cell neoplasms	Not Brain	XI(f.4) Carcinomas of lung	Lung and Bronchus	IB	T2a	N0	M0	IB	T2	N0	M0	33	4 or more regional lymph nodes removed	None; diagnosed at autopsy	No radiation and/or cancer-directed surgery	Surgery performed	None/Unknown	No/Unknown	Blank(s)	Blank(s)	Blank(s)	Blank(s)	Blank(s)	Blank(s)	9
4572113	Divorced	Hospital inpatient/outpatient or clinic	Insured	53	White	Female	2014	Lung and Bronchus	Malignant	8.3 Carcinoma of trachea,bronchus, and lung	Unclassified	XI(f) Other and unspecified carcinomas	Lung	Lung	C34.1-Upper lobe, lung	341	8070	Malignant	Moderately differentiated; Grade II	Left - origin of primary	Positive histology	8070/3: Squamous cell carcinoma, NOS	8070/3: Squamous cell carcinoma, NOS	8050-8089: squamous cell neoplasms	Not Brain	XI(f.4) Carcinomas of lung	Lung and Bronchus	IIA	T2a	N1	M0	IIB	T2	N1	M0	30	4 or more regional lymph nodes removed	None; diagnosed at autopsy	Radiation after surgery	Surgery performed	Beam radiation	Yes	Blank(s)	Blank(s)	Blank(s)	Blank(s)	Blank(s)	Blank(s)	11
4572291	Married (including common law)	Hospital inpatient/outpatient or clinic	Insured	67	White	Male	2014	Lung and Bronchus	Malignant	8.3 Carcinoma of trachea,bronchus, and lung	Unclassified	XI(f) Other and unspecified carcinomas	Lung	Lung	C34.8-Overlapping lesion of lung	348	8071	Malignant	Poorly differentiated; Grade III	Left - origin of primary	Positive histology	8071/3: Squamous cell carcinoma, keratinizing, NOS	8071/3: Squamous cell carcinoma, keratinizing, NOS	8050-8089: squamous cell neoplasms	Not Brain	XI(f.4) Carcinomas of lung	Lung and Bronchus	IA	T1b	N0	M0	IA	T1	N0	M0	56	4 or more regional lymph nodes removed	None; diagnosed at autopsy	No radiation and/or cancer-directed surgery	Surgery performed	None/Unknown	No/Unknown	Blank(s)	Blank(s)	Blank(s)	Blank(s)	Blank(s)	Blank(s)	17
4573040	Married (including common law)	Hospital inpatient/outpatient or clinic	Insured	79	White	Female	2014	Lung and Bronchus	Malignant	8.3 Carcinoma of trachea,bronchus, and lung	Unclassified	XI(f) Other and unspecified carcinomas	Lung	Lung	C34.1-Upper lobe, lung	341	8070	Malignant	Moderately differentiated; Grade II	Left - origin of primary	Positive histology	8070/3: Squamous cell carcinoma, NOS	8070/3: Squamous cell carcinoma, NOS	8050-8089: squamous cell neoplasms	Not Brain	XI(f.4) Carcinomas of lung	Lung and Bronchus	IA	T1a	N0	M0	IA	T1	N0	M0	21	1 to 3 regional lymph nodes removed	None; diagnosed at autopsy	No radiation and/or cancer-directed surgery	Surgery performed	None/Unknown	No/Unknown	Blank(s)	Blank(s)	Blank(s)	Blank(s)	Blank(s)	Blank(s)	4
4574405	Married (including common law)	Hospital inpatient/outpatient or clinic	Insured	60	White	Female	2014	Lung and Bronchus	Malignant	8.3 Carcinoma of trachea,bronchus, and lung	Unclassified	XI(f) Other and unspecified carcinomas	Lung	Lung	C34.1-Upper lobe, lung	341	8070	Malignant	Poorly differentiated; Grade III	Right - origin of primary	Positive histology	8070/3: Squamous cell carcinoma, NOS	8070/3: Squamous cell carcinoma, NOS	8050-8089: squamous cell neoplasms	Not Brain	XI(f.4) Carcinomas of lung	Lung and Bronchus	IB	T2a	N0	M0	IB	T2	N0	M0	33	4 or more regional lymph nodes removed	None; diagnosed at autopsy	No radiation and/or cancer-directed surgery	Surgery performed	None/Unknown	No/Unknown	Blank(s)	Blank(s)	Blank(s)	Blank(s)	Blank(s)	Blank(s)	21
4576396	Married (including common law)	Hospital inpatient/outpatient or clinic	Insured	82	White	Female	2014	Lung and Bronchus	Malignant	8.3 Carcinoma of trachea,bronchus, and lung	Unclassified	XI(f) Other and unspecified carcinomas	Lung	Lung	C34.1-Upper lobe, lung	341	8070	Malignant	Poorly differentiated; Grade III	Right - origin of primary	Positive histology	8070/3: Squamous cell carcinoma, NOS	8070/3: Squamous cell carcinoma, NOS	8050-8089: squamous cell neoplasms	Not Brain	XI(f.4) Carcinomas of lung	Lung and Bronchus	IA	T1a	N0	M0	IA	T1	N0	M0	33	4 or more regional lymph nodes removed	None; diagnosed at autopsy	No radiation and/or cancer-directed surgery	Surgery performed	None/Unknown	No/Unknown	Blank(s)	Blank(s)	Blank(s)	Blank(s)	Blank(s)	Blank(s)	6
4577751	Married (including common law)	Hospital inpatient/outpatient or clinic	Any Medicaid	76	White	Male	2014	Lung and Bronchus	Malignant	8.3 Carcinoma of trachea,bronchus, and lung	Unclassified	XI(f) Other and unspecified carcinomas	Lung	Lung	C34.3-Lower lobe, lung	343	8074	Malignant	Poorly differentiated; Grade III	Left - origin of primary	Positive histology	8074/3: Squamous cell carcinoma, spindle cell	8074/3: Squamous cell carcinoma, spindle cell	8050-8089: squamous cell neoplasms	Not Brain	XI(f.4) Carcinomas of lung	Lung and Bronchus	IA	T1a	N0	M0	IA	T1	N0	M0	33	4 or more regional lymph nodes removed	None; diagnosed at autopsy	No radiation and/or cancer-directed surgery	Surgery performed	None/Unknown	No/Unknown	Blank(s)	Blank(s)	Blank(s)	Blank(s)	Blank(s)	Blank(s)	5
4578879	Married (including common law)	Hospital inpatient/outpatient or clinic	Insured	78	White	Male	2015	Lung and Bronchus	Malignant	8.3 Carcinoma of trachea,bronchus, and lung	Unclassified	XI(f) Other and unspecified carcinomas	Lung	Lung	C34.2-Middle lobe, lung	342	8070	Malignant	Moderately differentiated; Grade II	Right - origin of primary	Positive histology	8070/3: Squamous cell carcinoma, NOS	8070/3: Squamous cell carcinoma, NOS	8050-8089: squamous cell neoplasms	Not Brain	XI(f.4) Carcinomas of lung	Lung and Bronchus	IIA	T2b	N0	M0	IB	T2	N0	M0	33	Number of regional lymph nodes removed unknown	None; diagnosed at autopsy	No radiation and/or cancer-directed surgery	Surgery performed	None/Unknown	No/Unknown	Blank(s)	Blank(s)	Blank(s)	Blank(s)	Blank(s)	Blank(s)	98
4579147	Married (including common law)	Hospital inpatient/outpatient or clinic	Insured	74	Black	Male	2015	Lung and Bronchus	Malignant	8.3 Carcinoma of trachea,bronchus, and lung	Unclassified	XI(f) Other and unspecified carcinomas	Lung	Lung	C34.1-Upper lobe, lung	341	8070	Malignant	Moderately differentiated; Grade II	Right - origin of primary	Positive histology	8070/3: Squamous cell carcinoma, NOS	8070/3: Squamous cell carcinoma, NOS	8050-8089: squamous cell neoplasms	Not Brain	XI(f.4) Carcinomas of lung	Lung and Bronchus	IA	T1b	N0	M0	IA	T1	N0	M0	33	4 or more regional lymph nodes removed	None; diagnosed at autopsy	No radiation and/or cancer-directed surgery	Surgery performed	None/Unknown	No/Unknown	Blank(s)	Blank(s)	Blank(s)	Blank(s)	Blank(s)	Blank(s)	23
4579220	Single (never married)	Hospital inpatient/outpatient or clinic	Insured	60	White	Male	2015	Lung and Bronchus	Malignant	8.3 Carcinoma of trachea,bronchus, and lung	Unclassified	XI(f) Other and unspecified carcinomas	Lung	Lung	C34.1-Upper lobe, lung	341	8072	Malignant	Poorly differentiated; Grade III	Left - origin of primary	Positive histology	8072/3: Squamous cell carcinoma, large cell, nonkeratinizing, NOS	8072/3: Squamous cell carcinoma, large cell, nonkeratinizing, NOS	8050-8089: squamous cell neoplasms	Not Brain	XI(f.4) Carcinomas of lung	Lung and Bronchus	IB	T2a	N0	M0	IB	T2	N0	M0	33	4 or more regional lymph nodes removed	None; diagnosed at autopsy	No radiation and/or cancer-directed surgery	Surgery performed	None/Unknown	No/Unknown	Blank(s)	Blank(s)	Blank(s)	Blank(s)	Blank(s)	Blank(s)	11
4580872	Divorced	Hospital inpatient/outpatient or clinic	Insured	67	White	Female	2015	Lung and Bronchus	Malignant	8.3 Carcinoma of trachea,bronchus, and lung	Unclassified	XI(f) Other and unspecified carcinomas	Lung	Lung	C34.3-Lower lobe, lung	343	8052	Malignant	Moderately differentiated; Grade II	Right - origin of primary	Positive histology	8052/3: Papillary squamous cell carcinoma	8052/3: Papillary squamous cell carcinoma	8050-8089: squamous cell neoplasms	Not Brain	XI(f.4) Carcinomas of lung	Lung and Bronchus	IB	T2a	N0	M0	IB	T2	N0	M0	30	4 or more regional lymph nodes removed	None; diagnosed at autopsy	No radiation and/or cancer-directed surgery	Surgery performed	None/Unknown	No/Unknown	Blank(s)	Blank(s)	Blank(s)	Blank(s)	Blank(s)	Blank(s)	98
4582588	Married (including common law)	Hospital inpatient/outpatient or clinic	Insured	70	Other (American Indian/AK Native, Asian/Pacific Islander)	Male	2015	Lung and Bronchus	Malignant	8.3 Carcinoma of trachea,bronchus, and lung	Unclassified	XI(f) Other and unspecified carcinomas	Lung	Lung	C34.1-Upper lobe, lung	341	8070	Malignant	Moderately differentiated; Grade II	Right - origin of primary	Positive histology	8070/3: Squamous cell carcinoma, NOS	8070/3: Squamous cell carcinoma, NOS	8050-8089: squamous cell neoplasms	Not Brain	XI(f.4) Carcinomas of lung	Lung and Bronchus	IIIA	T3	N1	M0	IIIA	T3	N1	M0	33	None	None; diagnosed at autopsy	No radiation and/or cancer-directed surgery	Surgery performed	None/Unknown	No/Unknown	Blank(s)	Blank(s)	Blank(s)	Blank(s)	Blank(s)	Blank(s)	31
4582909	Single (never married)	Hospital inpatient/outpatient or clinic	Insured/No specifics	61	White	Female	2015	Lung and Bronchus	Malignant	8.3 Carcinoma of trachea,bronchus, and lung	Unclassified	XI(f) Other and unspecified carcinomas	Lung	Lung	C34.1-Upper lobe, lung	341	8070	Malignant	Poorly differentiated; Grade III	Left - origin of primary	Positive histology	8070/3: Squamous cell carcinoma, NOS	8070/3: Squamous cell carcinoma, NOS	8050-8089: squamous cell neoplasms	Not Brain	XI(f.4) Carcinomas of lung	Lung and Bronchus	IB	T2a	N0	M0	IB	T2	N0	M0	33	4 or more regional lymph nodes removed	None; diagnosed at autopsy	No radiation and/or cancer-directed surgery	Surgery performed	None/Unknown	No/Unknown	Blank(s)	Blank(s)	Blank(s)	Blank(s)	Blank(s)	Blank(s)	16
4582936	Married (including common law)	Hospital inpatient/outpatient or clinic	Insured	68	Black	Female	2015	Lung and Bronchus	Malignant	8.3 Carcinoma of trachea,bronchus, and lung	Unclassified	XI(f) Other and unspecified carcinomas	Lung	Lung	C34.1-Upper lobe, lung	341	8071	Malignant	Poorly differentiated; Grade III	Left - origin of primary	Positive histology	8071/3: Squamous cell carcinoma, keratinizing, NOS	8071/3: Squamous cell carcinoma, keratinizing, NOS	8050-8089: squamous cell neoplasms	Not Brain	XI(f.4) Carcinomas of lung	Lung and Bronchus	IA	T1a	N0	M0	IA	T1	N0	M0	33	4 or more regional lymph nodes removed	None; diagnosed at autopsy	No radiation and/or cancer-directed surgery	Surgery performed	None/Unknown	No/Unknown	Blank(s)	Blank(s)	Blank(s)	Blank(s)	Blank(s)	Blank(s)	7
4583040	Widowed	Hospital inpatient/outpatient or clinic	Insured/No specifics	88	White	Male	2015	Lung and Bronchus	Malignant	8.3 Carcinoma of trachea,bronchus, and lung	Unclassified	XI(f) Other and unspecified carcinomas	Lung	Lung	C34.1-Upper lobe, lung	341	8070	Malignant	Poorly differentiated; Grade III	Right - origin of primary	Positive histology	8070/3: Squamous cell carcinoma, NOS	8070/3: Squamous cell carcinoma, NOS	8050-8089: squamous cell neoplasms	Not Brain	XI(f.4) Carcinomas of lung	Lung and Bronchus	IIB	T3	N0	M0	IIB	T3	N0	M0	21	4 or more regional lymph nodes removed	None; diagnosed at autopsy	Radiation after surgery	Surgery performed	Beam radiation	No/Unknown	Blank(s)	Blank(s)	Blank(s)	Blank(s)	Blank(s)	Blank(s)	8
4583584	Married (including common law)	Hospital inpatient/outpatient or clinic	Insured	72	White	Male	2014	Lung and Bronchus	Malignant	8.3 Carcinoma of trachea,bronchus, and lung	Unclassified	XI(f) Other and unspecified carcinomas	Lung	Lung	C34.3-Lower lobe, lung	343	8070	Malignant	Moderately differentiated; Grade II	Left - origin of primary	Positive histology	8070/3: Squamous cell carcinoma, NOS	8070/3: Squamous cell carcinoma, NOS	8050-8089: squamous cell neoplasms	Not Brain	XI(f.4) Carcinomas of lung	Lung and Bronchus	IA	T1b	N0	M0	IA	T1	N0	M0	33	4 or more regional lymph nodes removed	None; diagnosed at autopsy	No radiation and/or cancer-directed surgery	Surgery performed	None/Unknown	No/Unknown	Blank(s)	Blank(s)	Blank(s)	Blank(s)	Blank(s)	Blank(s)	12
4585426	Divorced	Hospital inpatient/outpatient or clinic	Insured/No specifics	75	White	Female	2015	Lung and Bronchus	Malignant	8.3 Carcinoma of trachea,bronchus, and lung	Unclassified	XI(f) Other and unspecified carcinomas	Lung	Lung	C34.3-Lower lobe, lung	343	8070	Malignant	Poorly differentiated; Grade III	Left - origin of primary	Positive histology	8070/3: Squamous cell carcinoma, NOS	8070/3: Squamous cell carcinoma, NOS	8050-8089: squamous cell neoplasms	Not Brain	XI(f.4) Carcinomas of lung	Lung and Bronchus	IIIA	T4	N0	M0	IV	T4	N0	M1	33	4 or more regional lymph nodes removed	None; diagnosed at autopsy	No radiation and/or cancer-directed surgery	Surgery performed	None/Unknown	No/Unknown	Blank(s)	Blank(s)	Blank(s)	Blank(s)	Blank(s)	Blank(s)	24
4585448	Married (including common law)	Hospital inpatient/outpatient or clinic	Insured/No specifics	85	Other (American Indian/AK Native, Asian/Pacific Islander)	Male	2015	Lung and Bronchus	Malignant	8.3 Carcinoma of trachea,bronchus, and lung	Unclassified	XI(f) Other and unspecified carcinomas	Lung	Lung	C34.1-Upper lobe, lung	341	8070	Malignant	Poorly differentiated; Grade III	Left - origin of primary	Positive histology	8070/3: Squamous cell carcinoma, NOS	8070/3: Squamous cell carcinoma, NOS	8050-8089: squamous cell neoplasms	Not Brain	XI(f.4) Carcinomas of lung	Lung and Bronchus	IIA	T2b	N0	M0	IB	T2	N0	M0	45	4 or more regional lymph nodes removed	None; diagnosed at autopsy	No radiation and/or cancer-directed surgery	Surgery performed	None/Unknown	No/Unknown	Blank(s)	Blank(s)	Blank(s)	Blank(s)	Blank(s)	Blank(s)	9
4587894	Married (including common law)	Hospital inpatient/outpatient or clinic	Insured	62	White	Female	2015	Lung and Bronchus	Malignant	8.3 Carcinoma of trachea,bronchus, and lung	Unclassified	XI(f) Other and unspecified carcinomas	Lung	Lung	C34.1-Upper lobe, lung	341	8070	Malignant	Moderately differentiated; Grade II	Right - origin of primary	Positive histology	8070/3: Squamous cell carcinoma, NOS	8070/3: Squamous cell carcinoma, NOS	8050-8089: squamous cell neoplasms	Not Brain	XI(f.4) Carcinomas of lung	Lung and Bronchus	IA	T1b	N0	M0	IA	T1	N0	M0	33	4 or more regional lymph nodes removed	None; diagnosed at autopsy	No radiation and/or cancer-directed surgery	Surgery performed	None/Unknown	No/Unknown	Blank(s)	Blank(s)	Blank(s)	Blank(s)	Blank(s)	Blank(s)	5
4588094	Divorced	Hospital inpatient/outpatient or clinic	Insured	72	White	Male	2014	Lung and Bronchus	Malignant	8.3 Carcinoma of trachea,bronchus, and lung	Unclassified	XI(f) Other and unspecified carcinomas	Lung	Lung	C34.1-Upper lobe, lung	341	8070	Malignant	Moderately differentiated; Grade II	Right - origin of primary	Positive histology	8070/3: Squamous cell carcinoma, NOS	8070/3: Squamous cell carcinoma, NOS	8050-8089: squamous cell neoplasms	Not Brain	XI(f.4) Carcinomas of lung	Lung and Bronchus	IA	T1a	N0	M0	IA	T1	N0	M0	33	4 or more regional lymph nodes removed	None; diagnosed at autopsy	No radiation and/or cancer-directed surgery	Surgery performed	None/Unknown	No/Unknown	Blank(s)	Blank(s)	Blank(s)	Blank(s)	Blank(s)	Blank(s)	14
4588130	Divorced	Hospital inpatient/outpatient or clinic	Insured	61	White	Male	2014	Lung and Bronchus	Malignant	8.3 Carcinoma of trachea,bronchus, and lung	Unclassified	XI(f) Other and unspecified carcinomas	Lung	Lung	C34.2-Middle lobe, lung	342	8070	Malignant	Poorly differentiated; Grade III	Right - origin of primary	Positive histology	8070/3: Squamous cell carcinoma, NOS	8070/3: Squamous cell carcinoma, NOS	8050-8089: squamous cell neoplasms	Not Brain	XI(f.4) Carcinomas of lung	Lung and Bronchus	IA	T1a	N0	M0	IA	T1	N0	M0	33	4 or more regional lymph nodes removed	None; diagnosed at autopsy	No radiation and/or cancer-directed surgery	Surgery performed	None/Unknown	No/Unknown	Blank(s)	Blank(s)	Blank(s)	Blank(s)	Blank(s)	Blank(s)	5
4589127	Divorced	Hospital inpatient/outpatient or clinic	Insured	74	White	Female	2015	Lung and Bronchus	Malignant	8.3 Carcinoma of trachea,bronchus, and lung	Unclassified	XI(f) Other and unspecified carcinomas	Lung	Lung	C34.1-Upper lobe, lung	341	8070	Malignant	Poorly differentiated; Grade III	Right - origin of primary	Positive histology	8070/3: Squamous cell carcinoma, NOS	8070/3: Squamous cell carcinoma, NOS	8050-8089: squamous cell neoplasms	Not Brain	XI(f.4) Carcinomas of lung	Lung and Bronchus	IIB	T3	N0	M0	IIIB	T4	N0	M0	21	4 or more regional lymph nodes removed	None; diagnosed at autopsy	No radiation and/or cancer-directed surgery	Surgery performed	None/Unknown	No/Unknown	Blank(s)	Blank(s)	Blank(s)	Blank(s)	Blank(s)	Blank(s)	4
4589150	Married (including common law)	Hospital inpatient/outpatient or clinic	Any Medicaid	62	Black	Male	2015	Lung and Bronchus	Malignant	8.3 Carcinoma of trachea,bronchus, and lung	Unclassified	XI(f) Other and unspecified carcinomas	Lung	Lung	C34.1-Upper lobe, lung	341	8070	Malignant	Poorly differentiated; Grade III	Left - origin of primary	Positive histology	8070/3: Squamous cell carcinoma, NOS	8070/3: Squamous cell carcinoma, NOS	8050-8089: squamous cell neoplasms	Not Brain	XI(f.4) Carcinomas of lung	Lung and Bronchus	IIB	T3	N0	M0	IB	T2	N0	M0	33	4 or more regional lymph nodes removed	None; diagnosed at autopsy	No radiation and/or cancer-directed surgery	Surgery performed	None/Unknown	Yes	Blank(s)	Blank(s)	Blank(s)	Blank(s)	Blank(s)	Blank(s)	11
4589215	Married (including common law)	Hospital inpatient/outpatient or clinic	Insured	71	Other (American Indian/AK Native, Asian/Pacific Islander)	Male	2015	Lung and Bronchus	Malignant	8.3 Carcinoma of trachea,bronchus, and lung	Unclassified	XI(f) Other and unspecified carcinomas	Lung	Lung	C34.1-Upper lobe, lung	341	8070	Malignant	Moderately differentiated; Grade II	Right - origin of primary	Positive histology	8070/3: Squamous cell carcinoma, NOS	8070/3: Squamous cell carcinoma, NOS	8050-8089: squamous cell neoplasms	Not Brain	XI(f.4) Carcinomas of lung	Lung and Bronchus	IA	T1a	N0	M0	IA	T1	N0	M0	33	4 or more regional lymph nodes removed	None; diagnosed at autopsy	No radiation and/or cancer-directed surgery	Surgery performed	None/Unknown	No/Unknown	Blank(s)	Blank(s)	Blank(s)	Blank(s)	Blank(s)	Blank(s)	4
4592174	Married (including common law)	Hospital inpatient/outpatient or clinic	Insured	70	White	Male	2015	Lung and Bronchus	Malignant	8.3 Carcinoma of trachea,bronchus, and lung	Unclassified	XI(f) Other and unspecified carcinomas	Lung	Lung	C34.1-Upper lobe, lung	341	8070	Malignant	Poorly differentiated; Grade III	Right - origin of primary	Positive histology	8070/3: Squamous cell carcinoma, NOS	8070/3: Squamous cell carcinoma, NOS	8050-8089: squamous cell neoplasms	Not Brain	XI(f.4) Carcinomas of lung	Lung and Bronchus	IIB	T3	N0	M0	IIB	T3	N0	M0	33	4 or more regional lymph nodes removed	None; diagnosed at autopsy	No radiation and/or cancer-directed surgery	Surgery performed	None/Unknown	Yes	Blank(s)	Blank(s)	Blank(s)	Blank(s)	Blank(s)	Blank(s)	7
4592923	Married (including common law)	Hospital inpatient/outpatient or clinic	Any Medicaid	72	Other (American Indian/AK Native, Asian/Pacific Islander)	Male	2015	Lung and Bronchus	Malignant	8.3 Carcinoma of trachea,bronchus, and lung	Unclassified	XI(f) Other and unspecified carcinomas	Lung	Lung	C34.1-Upper lobe, lung	341	8070	Malignant	Moderately differentiated; Grade II	Right - origin of primary	Positive histology	8070/3: Squamous cell carcinoma, NOS	8070/3: Squamous cell carcinoma, NOS	8050-8089: squamous cell neoplasms	Not Brain	XI(f.4) Carcinomas of lung	Lung and Bronchus	IB	T2a	N0	M0	IB	T2	N0	M0	30	4 or more regional lymph nodes removed	None; diagnosed at autopsy	No radiation and/or cancer-directed surgery	Surgery performed	None/Unknown	No/Unknown	Blank(s)	Blank(s)	Blank(s)	Blank(s)	Blank(s)	Blank(s)	8
4593369	Divorced	Hospital inpatient/outpatient or clinic	Insured	65	White	Male	2015	Lung and Bronchus	Malignant	8.3 Carcinoma of trachea,bronchus, and lung	Unclassified	XI(f) Other and unspecified carcinomas	Lung	Lung	C34.3-Lower lobe, lung	343	8070	Malignant	Moderately differentiated; Grade II	Right - origin of primary	Positive histology	8070/3: Squamous cell carcinoma, NOS	8070/3: Squamous cell carcinoma, NOS	8050-8089: squamous cell neoplasms	Not Brain	XI(f.4) Carcinomas of lung	Lung and Bronchus	IB	T2a	N0	M0	IB	T2	N0	M0	33	4 or more regional lymph nodes removed	None; diagnosed at autopsy	Radiation after surgery	Surgery performed	Beam radiation	No/Unknown	Blank(s)	Blank(s)	Blank(s)	Blank(s)	Blank(s)	Blank(s)	25
4594731	Widowed	Hospital inpatient/outpatient or clinic	Insured/No specifics	80	White	Female	2015	Lung and Bronchus	Malignant	8.3 Carcinoma of trachea,bronchus, and lung	Unclassified	XI(f) Other and unspecified carcinomas	Lung	Lung	C34.1-Upper lobe, lung	341	8070	Malignant	Moderately differentiated; Grade II	Left - origin of primary	Positive histology	8070/3: Squamous cell carcinoma, NOS	8070/3: Squamous cell carcinoma, NOS	8050-8089: squamous cell neoplasms	Not Brain	XI(f.4) Carcinomas of lung	Lung and Bronchus	IIB	T2b	N1	M0	IIB	T2	N1	M0	33	4 or more regional lymph nodes removed	None; diagnosed at autopsy	No radiation and/or cancer-directed surgery	Surgery performed	None/Unknown	No/Unknown	Blank(s)	Blank(s)	Blank(s)	Blank(s)	Blank(s)	Blank(s)	13
4594868	Married (including common law)	Hospital inpatient/outpatient or clinic	Insured	73	Other (American Indian/AK Native, Asian/Pacific Islander)	Male	2015	Lung and Bronchus	Malignant	8.3 Carcinoma of trachea,bronchus, and lung	Unclassified	XI(f) Other and unspecified carcinomas	Lung	Lung	C34.1-Upper lobe, lung	341	8083	Malignant	Poorly differentiated; Grade III	Right - origin of primary	Positive histology	8083/3: Basaloid squamous cell carcinoma	8083/3: Basaloid squamous cell carcinoma	8050-8089: squamous cell neoplasms	Not Brain	XI(f.4) Carcinomas of lung	Lung and Bronchus	IA	T1a	N0	M0	IA	T1	N0	M0	33	4 or more regional lymph nodes removed	None; diagnosed at autopsy	No radiation and/or cancer-directed surgery	Surgery performed	None/Unknown	No/Unknown	Blank(s)	Blank(s)	Blank(s)	Blank(s)	Blank(s)	Blank(s)	43
4594953	Married (including common law)	Hospital inpatient/outpatient or clinic	Insured	71	Other (American Indian/AK Native, Asian/Pacific Islander)	Female	2015	Lung and Bronchus	Malignant	8.3 Carcinoma of trachea,bronchus, and lung	Unclassified	XI(f) Other and unspecified carcinomas	Lung	Lung	C34.1-Upper lobe, lung	341	8070	Malignant	Poorly differentiated; Grade III	Right - origin of primary	Positive histology	8070/3: Squamous cell carcinoma, NOS	8070/3: Squamous cell carcinoma, NOS	8050-8089: squamous cell neoplasms	Not Brain	XI(f.4) Carcinomas of lung	Lung and Bronchus	IB	T2a	N0	M0	IB	T2	N0	M0	33	4 or more regional lymph nodes removed	None; diagnosed at autopsy	No radiation and/or cancer-directed surgery	Surgery performed	None/Unknown	No/Unknown	Blank(s)	Blank(s)	Blank(s)	Blank(s)	Blank(s)	Blank(s)	8
4595242	Married (including common law)	Hospital inpatient/outpatient or clinic	Insured	74	White	Female	2015	Lung and Bronchus	Malignant	8.3 Carcinoma of trachea,bronchus, and lung	Unclassified	XI(f) Other and unspecified carcinomas	Lung	Lung	C34.1-Upper lobe, lung	341	8070	Malignant	Moderately differentiated; Grade II	Right - origin of primary	Positive histology	8070/3: Squamous cell carcinoma, NOS	8070/3: Squamous cell carcinoma, NOS	8050-8089: squamous cell neoplasms	Not Brain	XI(f.4) Carcinomas of lung	Lung and Bronchus	IB	T2a	N0	M0	IB	T2	N0	M0	21	Sentinel lymph node biopsy	None; diagnosed at autopsy	No radiation and/or cancer-directed surgery	Surgery performed	None/Unknown	No/Unknown	Blank(s)	Blank(s)	Blank(s)	Blank(s)	Blank(s)	Blank(s)	98
4597164	Married (including common law)	Hospital inpatient/outpatient or clinic	Insured/No specifics	77	White	Male	2015	Lung and Bronchus	Malignant	8.3 Carcinoma of trachea,bronchus, and lung	Unclassified	XI(f) Other and unspecified carcinomas	Lung	Lung	C34.3-Lower lobe, lung	343	8070	Malignant	Poorly differentiated; Grade III	Left - origin of primary	Positive histology	8070/3: Squamous cell carcinoma, NOS	8070/3: Squamous cell carcinoma, NOS	8050-8089: squamous cell neoplasms	Not Brain	XI(f.4) Carcinomas of lung	Lung and Bronchus	IIB	T3	N0	M0	IB	T2	N0	M0	45	4 or more regional lymph nodes removed	None; diagnosed at autopsy	No radiation and/or cancer-directed surgery	Surgery performed	None/Unknown	Yes	Blank(s)	Blank(s)	Blank(s)	Blank(s)	Blank(s)	Blank(s)	6
4598162	Married (including common law)	Hospital inpatient/outpatient or clinic	Insured	67	Black	Female	2015	Lung and Bronchus	Malignant	8.3 Carcinoma of trachea,bronchus, and lung	Unclassified	XI(f) Other and unspecified carcinomas	Lung	Lung	C34.3-Lower lobe, lung	343	8070	Malignant	Moderately differentiated; Grade II	Left - origin of primary	Positive histology	8070/3: Squamous cell carcinoma, NOS	8070/3: Squamous cell carcinoma, NOS	8050-8089: squamous cell neoplasms	Not Brain	XI(f.4) Carcinomas of lung	Lung and Bronchus	IIA	T2b	N0	M0	IB	T2	N0	M0	45	4 or more regional lymph nodes removed	None; diagnosed at autopsy	No radiation and/or cancer-directed surgery	Surgery performed	None/Unknown	No/Unknown	Blank(s)	Blank(s)	Blank(s)	Blank(s)	Blank(s)	Blank(s)	14
4599126	Divorced	Hospital inpatient/outpatient or clinic	Insured	72	White	Female	2015	Lung and Bronchus	Malignant	8.3 Carcinoma of trachea,bronchus, and lung	Unclassified	XI(f) Other and unspecified carcinomas	Lung	Lung	C34.3-Lower lobe, lung	343	8070	Malignant	Moderately differentiated; Grade II	Left - origin of primary	Positive histology	8070/3: Squamous cell carcinoma, NOS	8070/3: Squamous cell carcinoma, NOS	8050-8089: squamous cell neoplasms	Not Brain	XI(f.4) Carcinomas of lung	Lung and Bronchus	IB	T2a	N0	M0	IB	T2	N0	M0	33	4 or more regional lymph nodes removed	None; diagnosed at autopsy	No radiation and/or cancer-directed surgery	Surgery performed	None/Unknown	No/Unknown	Blank(s)	Blank(s)	Blank(s)	Blank(s)	Blank(s)	Blank(s)	21
4600233	Single (never married)	Hospital inpatient/outpatient or clinic	Insured/No specifics	76	White	Male	2015	Lung and Bronchus	Malignant	8.3 Carcinoma of trachea,bronchus, and lung	Unclassified	XI(f) Other and unspecified carcinomas	Lung	Lung	C34.1-Upper lobe, lung	341	8070	Malignant	Moderately differentiated; Grade II	Right - origin of primary	Positive histology	8070/3: Squamous cell carcinoma, NOS	8070/3: Squamous cell carcinoma, NOS	8050-8089: squamous cell neoplasms	Not Brain	XI(f.4) Carcinomas of lung	Lung and Bronchus	IIB	T3	N0	M0	IIB	T3	N0	M0	46	4 or more regional lymph nodes removed	None; diagnosed at autopsy	No radiation and/or cancer-directed surgery	Surgery performed	None/Unknown	Yes	Blank(s)	Blank(s)	Blank(s)	Blank(s)	Blank(s)	Blank(s)	19
4600881	Single (never married)	Hospital inpatient/outpatient or clinic	Insured/No specifics	61	Black	Female	2015	Lung and Bronchus	Malignant	8.3 Carcinoma of trachea,bronchus, and lung	Unclassified	XI(f) Other and unspecified carcinomas	Lung	Lung	C34.3-Lower lobe, lung	343	8070	Malignant	Moderately differentiated; Grade II	Left - origin of primary	Positive histology	8070/3: Squamous cell carcinoma, NOS	8070/3: Squamous cell carcinoma, NOS	8050-8089: squamous cell neoplasms	Not Brain	XI(f.4) Carcinomas of lung	Lung and Bronchus	IB	T2a	N0	M0	IB	T2	N0	M0	21	None	None; diagnosed at autopsy	No radiation and/or cancer-directed surgery	Surgery performed	None/Unknown	No/Unknown	Blank(s)	Blank(s)	Blank(s)	Blank(s)	Blank(s)	Blank(s)	0
4604582	Married (including common law)	Hospital inpatient/outpatient or clinic	Insured	73	White	Male	2015	Lung and Bronchus	Malignant	8.3 Carcinoma of trachea,bronchus, and lung	Unclassified	XI(f) Other and unspecified carcinomas	Lung	Lung	C34.1-Upper lobe, lung	341	8070	Malignant	Moderately differentiated; Grade II	Right - origin of primary	Positive histology	8070/3: Squamous cell carcinoma, NOS	8070/3: Squamous cell carcinoma, NOS	8050-8089: squamous cell neoplasms	Not Brain	XI(f.4) Carcinomas of lung	Lung and Bronchus	IB	T2a	N0	M0	IB	T2	N0	M0	30	None	None; diagnosed at autopsy	No radiation and/or cancer-directed surgery	Surgery performed	None/Unknown	No/Unknown	Blank(s)	Blank(s)	Blank(s)	Blank(s)	Blank(s)	Blank(s)	0
4604716	Married (including common law)	Hospital inpatient/outpatient or clinic	Insured	78	Other (American Indian/AK Native, Asian/Pacific Islander)	Male	2015	Lung and Bronchus	Malignant	8.3 Carcinoma of trachea,bronchus, and lung	Unclassified	XI(f) Other and unspecified carcinomas	Lung	Lung	C34.3-Lower lobe, lung	343	8070	Malignant	Moderately differentiated; Grade II	Left - origin of primary	Positive histology	8070/3: Squamous cell carcinoma, NOS	8070/3: Squamous cell carcinoma, NOS	8050-8089: squamous cell neoplasms	Not Brain	XI(f.4) Carcinomas of lung	Lung and Bronchus	IA	T1a	N0	M0	IA	T1	N0	M0	33	1 to 3 regional lymph nodes removed	None; diagnosed at autopsy	No radiation and/or cancer-directed surgery	Surgery performed	None/Unknown	No/Unknown	Blank(s)	Blank(s)	Blank(s)	Blank(s)	Blank(s)	Blank(s)	3
4605005	Divorced	Hospital inpatient/outpatient or clinic	Any Medicaid	66	Other (American Indian/AK Native, Asian/Pacific Islander)	Male	2015	Lung and Bronchus	Malignant	8.3 Carcinoma of trachea,bronchus, and lung	Unclassified	XI(f) Other and unspecified carcinomas	Lung	Lung	C34.3-Lower lobe, lung	343	8070	Malignant	Poorly differentiated; Grade III	Right - origin of primary	Positive histology	8070/3: Squamous cell carcinoma, NOS	8070/3: Squamous cell carcinoma, NOS	8050-8089: squamous cell neoplasms	Not Brain	XI(f.4) Carcinomas of lung	Lung and Bronchus	IIB	T3	N0	M0	IIIB	T4	N0	M0	45	1 to 3 regional lymph nodes removed	None; diagnosed at autopsy	No radiation and/or cancer-directed surgery	Surgery performed	None/Unknown	No/Unknown	Blank(s)	Blank(s)	Blank(s)	Blank(s)	Blank(s)	Blank(s)	14
4605382	Married (including common law)	Hospital inpatient/outpatient or clinic	Insured	82	White	Male	2015	Lung and Bronchus	Malignant	8.3 Carcinoma of trachea,bronchus, and lung	Unclassified	XI(f) Other and unspecified carcinomas	Lung	Lung	C34.1-Upper lobe, lung	341	8070	Malignant	Moderately differentiated; Grade II	Left - origin of primary	Positive histology	8070/3: Squamous cell carcinoma, NOS	8070/3: Squamous cell carcinoma, NOS	8050-8089: squamous cell neoplasms	Not Brain	XI(f.4) Carcinomas of lung	Lung and Bronchus	IIB	T3	N0	M0	IIIB	T4	N0	M0	21	4 or more regional lymph nodes removed	None; diagnosed at autopsy	No radiation and/or cancer-directed surgery	Surgery performed	None/Unknown	No/Unknown	Blank(s)	Blank(s)	Blank(s)	Blank(s)	Blank(s)	Blank(s)	11
4608442	Married (including common law)	Hospital inpatient/outpatient or clinic	Any Medicaid	83	Other (American Indian/AK Native, Asian/Pacific Islander)	Male	2015	Lung and Bronchus	Malignant	8.3 Carcinoma of trachea,bronchus, and lung	Unclassified	XI(f) Other and unspecified carcinomas	Lung	Lung	C34.1-Upper lobe, lung	341	8070	Malignant	Moderately differentiated; Grade II	Left - origin of primary	Positive histology	8070/3: Squamous cell carcinoma, NOS	8070/3: Squamous cell carcinoma, NOS	8050-8089: squamous cell neoplasms	Not Brain	XI(f.4) Carcinomas of lung	Lung and Bronchus	IA	T1b	N0	M0	IA	T1	N0	M0	33	4 or more regional lymph nodes removed	None; diagnosed at autopsy	No radiation and/or cancer-directed surgery	Surgery performed	None/Unknown	No/Unknown	Blank(s)	Blank(s)	Blank(s)	Blank(s)	Blank(s)	Blank(s)	25
4610049	Married (including common law)	Hospital inpatient/outpatient or clinic	Insured	77	White	Male	2015	Lung and Bronchus	Malignant	8.3 Carcinoma of trachea,bronchus, and lung	Unclassified	XI(f) Other and unspecified carcinomas	Lung	Lung	C34.3-Lower lobe, lung	343	8070	Malignant	Poorly differentiated; Grade III	Left - origin of primary	Positive histology	8070/3: Squamous cell carcinoma, NOS	8070/3: Squamous cell carcinoma, NOS	8050-8089: squamous cell neoplasms	Not Brain	XI(f.4) Carcinomas of lung	Lung and Bronchus	IIB	T3	N0	M0	IIB	T3	N0	M0	33	4 or more regional lymph nodes removed	None; diagnosed at autopsy	No radiation and/or cancer-directed surgery	Surgery performed	None/Unknown	No/Unknown	Blank(s)	Blank(s)	Blank(s)	Blank(s)	Blank(s)	Blank(s)	95
4611391	Married (including common law)	Hospital inpatient/outpatient or clinic	Insured/No specifics	68	Other (American Indian/AK Native, Asian/Pacific Islander)	Male	2015	Lung and Bronchus	Malignant	8.3 Carcinoma of trachea,bronchus, and lung	Unclassified	XI(f) Other and unspecified carcinomas	Lung	Lung	C34.1-Upper lobe, lung	341	8070	Malignant	Poorly differentiated; Grade III	Left - origin of primary	Positive histology	8070/3: Squamous cell carcinoma, NOS	8070/3: Squamous cell carcinoma, NOS	8050-8089: squamous cell neoplasms	Not Brain	XI(f.4) Carcinomas of lung	Lung and Bronchus	IIB	T2b	N1	M0	IIB	T2	N1	M0	33	4 or more regional lymph nodes removed	None; diagnosed at autopsy	No radiation and/or cancer-directed surgery	Surgery performed	None/Unknown	No/Unknown	Blank(s)	Blank(s)	Blank(s)	Blank(s)	Blank(s)	Blank(s)	13
4611774	Single (never married)	Hospital inpatient/outpatient or clinic	Insured/No specifics	72	White	Male	2015	Lung and Bronchus	Malignant	8.3 Carcinoma of trachea,bronchus, and lung	Unclassified	XI(f) Other and unspecified carcinomas	Lung	Lung	C34.1-Upper lobe, lung	341	8070	Malignant	Poorly differentiated; Grade III	Right - origin of primary	Positive histology	8070/3: Squamous cell carcinoma, NOS	8070/3: Squamous cell carcinoma, NOS	8050-8089: squamous cell neoplasms	Not Brain	XI(f.4) Carcinomas of lung	Lung and Bronchus	IIIA	T4	N1	M0	IIIB	T4	N1	M0	46	1 to 3 regional lymph nodes removed	None; diagnosed at autopsy	Radiation after surgery	Surgery performed	Beam radiation	Yes	Blank(s)	Blank(s)	Blank(s)	Blank(s)	Blank(s)	Blank(s)	9
4611856	Single (never married)	Hospital inpatient/outpatient or clinic	Insured	58	White	Male	2015	Lung and Bronchus	Malignant	8.3 Carcinoma of trachea,bronchus, and lung	Unclassified	XI(f) Other and unspecified carcinomas	Lung	Lung	C34.1-Upper lobe, lung	341	8071	Malignant	Moderately differentiated; Grade II	Right - origin of primary	Positive histology	8071/3: Squamous cell carcinoma, keratinizing, NOS	8071/3: Squamous cell carcinoma, keratinizing, NOS	8050-8089: squamous cell neoplasms	Not Brain	XI(f.4) Carcinomas of lung	Lung and Bronchus	IA	T1a	N0	M0	IA	T1	N0	M0	33	4 or more regional lymph nodes removed	None; diagnosed at autopsy	No radiation and/or cancer-directed surgery	Surgery performed	None/Unknown	No/Unknown	Blank(s)	Blank(s)	Blank(s)	Blank(s)	Blank(s)	Blank(s)	4
4612776	Married (including common law)	Hospital inpatient/outpatient or clinic	Any Medicaid	70	White	Male	2015	Lung and Bronchus	Malignant	8.3 Carcinoma of trachea,bronchus, and lung	Unclassified	XI(f) Other and unspecified carcinomas	Lung	Lung	C34.3-Lower lobe, lung	343	8070	Malignant	Moderately differentiated; Grade II	Left - origin of primary	Positive histology	8070/3: Squamous cell carcinoma, NOS	8070/3: Squamous cell carcinoma, NOS	8050-8089: squamous cell neoplasms	Not Brain	XI(f.4) Carcinomas of lung	Lung and Bronchus	IB	T2a	N0	M0	IB	T2	N0	M0	33	4 or more regional lymph nodes removed	None; diagnosed at autopsy	No radiation and/or cancer-directed surgery	Surgery performed	None/Unknown	No/Unknown	Blank(s)	Blank(s)	Blank(s)	Blank(s)	Blank(s)	Blank(s)	13
4613610	Single (never married)	Hospital inpatient/outpatient or clinic	Any Medicaid	62	White	Female	2015	Lung and Bronchus	Malignant	8.3 Carcinoma of trachea,bronchus, and lung	Unclassified	XI(f) Other and unspecified carcinomas	Lung	Lung	C34.1-Upper lobe, lung	341	8070	Malignant	Poorly differentiated; Grade III	Right - origin of primary	Positive histology	8070/3: Squamous cell carcinoma, NOS	8070/3: Squamous cell carcinoma, NOS	8050-8089: squamous cell neoplasms	Not Brain	XI(f.4) Carcinomas of lung	Lung and Bronchus	IIA	T2b	N0	M0	IB	T2	N0	M0	33	4 or more regional lymph nodes removed	None; diagnosed at autopsy	No radiation and/or cancer-directed surgery	Surgery performed	None/Unknown	No/Unknown	Blank(s)	Blank(s)	Blank(s)	Blank(s)	Blank(s)	Blank(s)	7
4614379	Married (including common law)	Hospital inpatient/outpatient or clinic	Insured	71	Other (American Indian/AK Native, Asian/Pacific Islander)	Male	2015	Lung and Bronchus	Malignant	8.3 Carcinoma of trachea,bronchus, and lung	Unclassified	XI(f) Other and unspecified carcinomas	Lung	Lung	C34.3-Lower lobe, lung	343	8070	Malignant	Poorly differentiated; Grade III	Right - origin of primary	Positive histology	8070/3: Squamous cell carcinoma, NOS	8070/3: Squamous cell carcinoma, NOS	8050-8089: squamous cell neoplasms	Not Brain	XI(f.4) Carcinomas of lung	Lung and Bronchus	IIA	T2b	N0	M0	IB	T2	N0	M0	33	4 or more regional lymph nodes removed	None; diagnosed at autopsy	No radiation and/or cancer-directed surgery	Surgery performed	None/Unknown	No/Unknown	Blank(s)	Blank(s)	Blank(s)	Blank(s)	Blank(s)	Blank(s)	10
4615112	Married (including common law)	Hospital inpatient/outpatient or clinic	Insured	69	White	Male	2015	Lung and Bronchus	Malignant	8.3 Carcinoma of trachea,bronchus, and lung	Unclassified	XI(f) Other and unspecified carcinomas	Lung	Lung	C34.1-Upper lobe, lung	341	8070	Malignant	Moderately differentiated; Grade II	Right - origin of primary	Positive histology	8070/3: Squamous cell carcinoma, NOS	8070/3: Squamous cell carcinoma, NOS	8050-8089: squamous cell neoplasms	Not Brain	XI(f.4) Carcinomas of lung	Lung and Bronchus	IA	T1a	N0	M0	IA	T1	N0	M0	21	4 or more regional lymph nodes removed	None; diagnosed at autopsy	No radiation and/or cancer-directed surgery	Surgery performed	None/Unknown	No/Unknown	Blank(s)	Blank(s)	Blank(s)	Blank(s)	Blank(s)	Blank(s)	13
4615225	Married (including common law)	Hospital inpatient/outpatient or clinic	Insured	70	White	Female	2015	Lung and Bronchus	Malignant	8.3 Carcinoma of trachea,bronchus, and lung	Unclassified	XI(f) Other and unspecified carcinomas	Lung	Lung	C34.3-Lower lobe, lung	343	8072	Malignant	Moderately differentiated; Grade II	Right - origin of primary	Positive histology	8072/3: Squamous cell carcinoma, large cell, nonkeratinizing, NOS	8072/3: Squamous cell carcinoma, large cell, nonkeratinizing, NOS	8050-8089: squamous cell neoplasms	Not Brain	XI(f.4) Carcinomas of lung	Lung and Bronchus	IIA	T2a	N1	M0	IIB	T2	N1	M0	33	4 or more regional lymph nodes removed	None; diagnosed at autopsy	No radiation and/or cancer-directed surgery	Surgery performed	None/Unknown	Yes	Blank(s)	Blank(s)	Blank(s)	Blank(s)	Blank(s)	Blank(s)	30
4615518	Married (including common law)	Hospital inpatient/outpatient or clinic	Insured	72	White	Male	2015	Lung and Bronchus	Malignant	8.3 Carcinoma of trachea,bronchus, and lung	Unclassified	XI(f) Other and unspecified carcinomas	Lung	Lung	C34.1-Upper lobe, lung	341	8070	Malignant	Moderately differentiated; Grade II	Right - origin of primary	Positive histology	8070/3: Squamous cell carcinoma, NOS	8070/3: Squamous cell carcinoma, NOS	8050-8089: squamous cell neoplasms	Not Brain	XI(f.4) Carcinomas of lung	Lung and Bronchus	IIA	T2b	N0	M0	IB	T2	N0	M0	33	4 or more regional lymph nodes removed	None; diagnosed at autopsy	No radiation and/or cancer-directed surgery	Surgery performed	None/Unknown	No/Unknown	Blank(s)	Blank(s)	Blank(s)	Blank(s)	Blank(s)	Blank(s)	26
4616159	Married (including common law)	Hospital inpatient/outpatient or clinic	Insured	65	Other (American Indian/AK Native, Asian/Pacific Islander)	Male	2015	Lung and Bronchus	Malignant	8.3 Carcinoma of trachea,bronchus, and lung	Unclassified	XI(f) Other and unspecified carcinomas	Lung	Lung	C34.2-Middle lobe, lung	342	8070	Malignant	Poorly differentiated; Grade III	Right - origin of primary	Positive histology	8070/3: Squamous cell carcinoma, NOS	8070/3: Squamous cell carcinoma, NOS	8050-8089: squamous cell neoplasms	Not Brain	XI(f.4) Carcinomas of lung	Lung and Bronchus	IIA	T2b	N0	M0	IB	T2	N0	M0	30	4 or more regional lymph nodes removed	None; diagnosed at autopsy	No radiation and/or cancer-directed surgery	Surgery performed	None/Unknown	Yes	Blank(s)	Blank(s)	Blank(s)	Blank(s)	Blank(s)	Blank(s)	9
4617106	Divorced	Hospital inpatient/outpatient or clinic	Insured	65	White	Female	2015	Lung and Bronchus	Malignant	8.3 Carcinoma of trachea,bronchus, and lung	Unclassified	XI(f) Other and unspecified carcinomas	Lung	Lung	C34.1-Upper lobe, lung	341	8072	Malignant	Poorly differentiated; Grade III	Left - origin of primary	Positive histology	8072/3: Squamous cell carcinoma, large cell, nonkeratinizing, NOS	8072/3: Squamous cell carcinoma, large cell, nonkeratinizing, NOS	8050-8089: squamous cell neoplasms	Not Brain	XI(f.4) Carcinomas of lung	Lung and Bronchus	IA	T1a	N0	M0	IA	T1	N0	M0	21	1 to 3 regional lymph nodes removed	None; diagnosed at autopsy	No radiation and/or cancer-directed surgery	Surgery performed	None/Unknown	No/Unknown	Blank(s)	Blank(s)	Blank(s)	Blank(s)	Blank(s)	Blank(s)	3
4617885	Single (never married)	Hospital inpatient/outpatient or clinic	Insured	61	White	Male	2015	Lung and Bronchus	Malignant	8.3 Carcinoma of trachea,bronchus, and lung	Unclassified	XI(f) Other and unspecified carcinomas	Lung	Lung	C34.1-Upper lobe, lung	341	8070	Malignant	Moderately differentiated; Grade II	Left - origin of primary	Positive histology	8070/3: Squamous cell carcinoma, NOS	8070/3: Squamous cell carcinoma, NOS	8050-8089: squamous cell neoplasms	Not Brain	XI(f.4) Carcinomas of lung	Lung and Bronchus	IA	T1b	N0	M0	IA	T1	N0	M0	33	4 or more regional lymph nodes removed	None; diagnosed at autopsy	No radiation and/or cancer-directed surgery	Surgery performed	None/Unknown	No/Unknown	Blank(s)	Blank(s)	Blank(s)	Blank(s)	Blank(s)	Blank(s)	8
4624323	Married (including common law)	Hospital inpatient/outpatient or clinic	Insured	63	White	Female	2015	Lung and Bronchus	Malignant	8.3 Carcinoma of trachea,bronchus, and lung	Unclassified	XI(f) Other and unspecified carcinomas	Lung	Lung	C34.3-Lower lobe, lung	343	8070	Malignant	Poorly differentiated; Grade III	Right - origin of primary	Positive histology	8070/3: Squamous cell carcinoma, NOS	8070/3: Squamous cell carcinoma, NOS	8050-8089: squamous cell neoplasms	Not Brain	XI(f.4) Carcinomas of lung	Lung and Bronchus	IB	T2a	N0	M0	IB	T2	N0	M0	33	4 or more regional lymph nodes removed	None; diagnosed at autopsy	No radiation and/or cancer-directed surgery	Surgery performed	None/Unknown	No/Unknown	Blank(s)	Blank(s)	Blank(s)	Blank(s)	Blank(s)	Blank(s)	4
6747448	Married (including common law)	Hospital inpatient/outpatient or clinic	Insured	58	White	Female	2013	Lung and Bronchus	Malignant	8.3 Carcinoma of trachea,bronchus, and lung	Unclassified	XI(f) Other and unspecified carcinomas	Lung	Lung	C34.1-Upper lobe, lung	341	8070	Malignant	Poorly differentiated; Grade III	Left - origin of primary	Positive histology	8070/3: Squamous cell carcinoma, NOS	8070/3: Squamous cell carcinoma, NOS	8050-8089: squamous cell neoplasms	Not Brain	XI(f.4) Carcinomas of lung	Lung and Bronchus	IB	T2a	N0	M0	IB	T2	N0	M0	33	4 or more regional lymph nodes removed	None; diagnosed at autopsy	No radiation and/or cancer-directed surgery	Surgery performed	None/Unknown	Yes	Blank(s)	Blank(s)	Blank(s)	Blank(s)	Blank(s)	Blank(s)	5
7312201	Married (including common law)	Hospital inpatient/outpatient or clinic	Insured	77	White	Female	2014	Lung and Bronchus	Malignant	8.3 Carcinoma of trachea,bronchus, and lung	Unclassified	XI(f) Other and unspecified carcinomas	Lung	Lung	C34.1-Upper lobe, lung	341	8070	Malignant	Moderately differentiated; Grade II	Left - origin of primary	Positive histology	8070/3: Squamous cell carcinoma, NOS	8070/3: Squamous cell carcinoma, NOS	8050-8089: squamous cell neoplasms	Not Brain	XI(f.4) Carcinomas of lung	Lung and Bronchus	IIIA	T4	N1	M0	IIIB	T4	N1	M0	56	4 or more regional lymph nodes removed	None; diagnosed at autopsy	Radiation after surgery	Surgery performed	Beam radiation	Yes	Blank(s)	Blank(s)	Blank(s)	Blank(s)	Blank(s)	Blank(s)	16
7330448	Divorced	Hospital inpatient/outpatient or clinic	Insured/No specifics	59	White	Female	2014	Lung and Bronchus	Malignant	8.3 Carcinoma of trachea,bronchus, and lung	Unclassified	XI(f) Other and unspecified carcinomas	Lung	Lung	C34.1-Upper lobe, lung	341	8070	Malignant	Poorly differentiated; Grade III	Left - origin of primary	Positive histology	8070/3: Squamous cell carcinoma, NOS	8070/3: Squamous cell carcinoma, NOS	8050-8089: squamous cell neoplasms	Not Brain	XI(f.4) Carcinomas of lung	Lung and Bronchus	IA	T1a	N0	M0	IA	T1	N0	M0	33	1 to 3 regional lymph nodes removed	None; diagnosed at autopsy	No radiation and/or cancer-directed surgery	Surgery performed	None/Unknown	No/Unknown	Blank(s)	Blank(s)	Blank(s)	Blank(s)	Blank(s)	Blank(s)	2
7846956	Widowed	Hospital inpatient/outpatient or clinic	Insured	83	White	Male	2013	Lung and Bronchus	Malignant	8.3 Carcinoma of trachea,bronchus, and lung	Unclassified	XI(f) Other and unspecified carcinomas	Lung	Lung	C34.1-Upper lobe, lung	341	8070	Malignant	Poorly differentiated; Grade III	Left - origin of primary	Positive histology	8070/3: Squamous cell carcinoma, NOS	8070/3: Squamous cell carcinoma, NOS	8050-8089: squamous cell neoplasms	Not Brain	XI(f.4) Carcinomas of lung	Lung and Bronchus	IB	T2a	N0	M0	IB	T2	N0	M0	21	4 or more regional lymph nodes removed	None; diagnosed at autopsy	No radiation and/or cancer-directed surgery	Surgery performed	None/Unknown	No/Unknown	Blank(s)	Blank(s)	Blank(s)	Blank(s)	Blank(s)	Blank(s)	6
7964960	Married (including common law)	Hospital inpatient/outpatient or clinic	Insured	73	White	Male	2011	Lung and Bronchus	Malignant	8.3 Carcinoma of trachea,bronchus, and lung	Unclassified	XI(f) Other and unspecified carcinomas	Lung	Lung	C34.1-Upper lobe, lung	341	8070	Malignant	Poorly differentiated; Grade III	Left - origin of primary	Positive histology	8070/3: Squamous cell carcinoma, NOS	8070/3: Squamous cell carcinoma, NOS	8050-8089: squamous cell neoplasms	Not Brain	XI(f.4) Carcinomas of lung	Lung and Bronchus	IIA	T1b	N1	M0	IIA	T1	N1	M0	33	4 or more regional lymph nodes removed	None; diagnosed at autopsy	No radiation and/or cancer-directed surgery	Surgery performed	None/Unknown	No/Unknown	Blank(s)	Blank(s)	Blank(s)	Blank(s)	Blank(s)	Blank(s)	11
8384594	Married (including common law)	Hospital inpatient/outpatient or clinic	Insured	72	White	Male	2010	Lung and Bronchus	Malignant	8.3 Carcinoma of trachea,bronchus, and lung	Unclassified	XI(f) Other and unspecified carcinomas	Lung	Lung	C34.1-Upper lobe, lung	341	8070	Malignant	Moderately differentiated; Grade II	Left - origin of primary	Positive histology	8070/3: Squamous cell carcinoma, NOS	8070/3: Squamous cell carcinoma, NOS	8050-8089: squamous cell neoplasms	Not Brain	XI(f.4) Carcinomas of lung	Lung and Bronchus	IA	T1b	N0	M0	IA	T1	N0	M0	33	Number of regional lymph nodes removed unknown	None; diagnosed at autopsy	Radiation after surgery	Surgery performed	Beam radiation	No/Unknown	Blank(s)	Blank(s)	Blank(s)	Blank(s)	Blank(s)	Blank(s)	2
8397463	Widowed	Hospital inpatient/outpatient or clinic	Insured	81	White	Female	2010	Lung and Bronchus	Malignant	8.3 Carcinoma of trachea,bronchus, and lung	Unclassified	XI(f) Other and unspecified carcinomas	Lung	Lung	C34.3-Lower lobe, lung	343	8070	Malignant	Moderately differentiated; Grade II	Right - origin of primary	Positive histology	8070/3: Squamous cell carcinoma, NOS	8070/3: Squamous cell carcinoma, NOS	8050-8089: squamous cell neoplasms	Not Brain	XI(f.4) Carcinomas of lung	Lung and Bronchus	IA	T1a	N0	M0	IA	T1	N0	M0	33	4 or more regional lymph nodes removed	None; diagnosed at autopsy	No radiation and/or cancer-directed surgery	Surgery performed	None/Unknown	No/Unknown	Blank(s)	Blank(s)	Blank(s)	Blank(s)	Blank(s)	Blank(s)	9
8406660	Widowed	Hospital inpatient/outpatient or clinic	Any Medicaid	69	Black	Female	2014	Lung and Bronchus	Malignant	8.3 Carcinoma of trachea,bronchus, and lung	Unclassified	XI(f) Other and unspecified carcinomas	Lung	Lung	C34.3-Lower lobe, lung	343	8071	Malignant	Moderately differentiated; Grade II	Left - origin of primary	Positive histology	8071/3: Squamous cell carcinoma, keratinizing, NOS	8071/3: Squamous cell carcinoma, keratinizing, NOS	8050-8089: squamous cell neoplasms	Not Brain	XI(f.4) Carcinomas of lung	Lung and Bronchus	IIA	T2a	N1	M0	IIB	T2	N1	M0	56	4 or more regional lymph nodes removed	None; diagnosed at autopsy	No radiation and/or cancer-directed surgery	Surgery performed	None/Unknown	No/Unknown	Blank(s)	Blank(s)	Blank(s)	Blank(s)	Blank(s)	Blank(s)	97
8406678	Widowed	Hospital inpatient/outpatient or clinic	Insured	70	White	Female	2012	Lung and Bronchus	Malignant	8.3 Carcinoma of trachea,bronchus, and lung	Unclassified	XI(f) Other and unspecified carcinomas	Lung	Lung	C34.3-Lower lobe, lung	343	8071	Malignant	Moderately differentiated; Grade II	Left - origin of primary	Positive histology	8071/3: Squamous cell carcinoma, keratinizing, NOS	8071/3: Squamous cell carcinoma, keratinizing, NOS	8050-8089: squamous cell neoplasms	Not Brain	XI(f.4) Carcinomas of lung	Lung and Bronchus	IIA	T2a	N1	M0	IIB	T2	N1	M0	33	4 or more regional lymph nodes removed	None; diagnosed at autopsy	No radiation and/or cancer-directed surgery	Surgery performed	None/Unknown	Yes	Blank(s)	Blank(s)	Blank(s)	Blank(s)	Blank(s)	Blank(s)	12
8435465	Married (including common law)	Hospital inpatient/outpatient or clinic	Insured	68	White	Male	2010	Lung and Bronchus	Malignant	8.3 Carcinoma of trachea,bronchus, and lung	Unclassified	XI(f) Other and unspecified carcinomas	Lung	Lung	C34.1-Upper lobe, lung	341	8070	Malignant	Moderately differentiated; Grade II	Left - origin of primary	Positive histology	8070/3: Squamous cell carcinoma, NOS	8070/3: Squamous cell carcinoma, NOS	8050-8089: squamous cell neoplasms	Not Brain	XI(f.4) Carcinomas of lung	Lung and Bronchus	IIA	T1b	N1	M0	IIA	T1	N1	M0	56	Sentinel node biopsy and lym nd removed different times	None; diagnosed at autopsy	No radiation and/or cancer-directed surgery	Surgery performed	None/Unknown	No/Unknown	Blank(s)	Blank(s)	Blank(s)	Blank(s)	Blank(s)	Blank(s)	32
8921194	Widowed	Hospital inpatient/outpatient or clinic	Any Medicaid	76	White	Female	2012	Lung and Bronchus	Malignant	8.3 Carcinoma of trachea,bronchus, and lung	Unclassified	XI(f) Other and unspecified carcinomas	Lung	Lung	C34.1-Upper lobe, lung	341	8070	Malignant	Poorly differentiated; Grade III	Right - origin of primary	Positive histology	8070/3: Squamous cell carcinoma, NOS	8070/3: Squamous cell carcinoma, NOS	8050-8089: squamous cell neoplasms	Not Brain	XI(f.4) Carcinomas of lung	Lung and Bronchus	IB	T2a	N0	M0	IB	T2	N0	M0	33	4 or more regional lymph nodes removed	None; diagnosed at autopsy	No radiation and/or cancer-directed surgery	Surgery performed	None/Unknown	No/Unknown	Blank(s)	Blank(s)	Blank(s)	Blank(s)	Blank(s)	Blank(s)	8
8924588	Married (including common law)	Hospital inpatient/outpatient or clinic	Insured	84	White	Male	2013	Lung and Bronchus	Malignant	8.3 Carcinoma of trachea,bronchus, and lung	Unclassified	XI(f) Other and unspecified carcinomas	Lung	Lung	C34.1-Upper lobe, lung	341	8070	Malignant	Moderately differentiated; Grade II	Left - origin of primary	Positive histology	8070/3: Squamous cell carcinoma, NOS	8070/3: Squamous cell carcinoma, NOS	8050-8089: squamous cell neoplasms	Not Brain	XI(f.4) Carcinomas of lung	Lung and Bronchus	IA	T1b	N0	M0	IA	T1	N0	M0	33	4 or more regional lymph nodes removed	Non-primary surgical procedure performed	No radiation and/or cancer-directed surgery	Surgery performed	None/Unknown	No/Unknown	Blank(s)	Blank(s)	Blank(s)	Blank(s)	Blank(s)	Blank(s)	14
8958625	Married (including common law)	Hospital inpatient/outpatient or clinic	Insured	73	White	Male	2010	Lung and Bronchus	Malignant	8.3 Carcinoma of trachea,bronchus, and lung	Unclassified	XI(f) Other and unspecified carcinomas	Lung	Lung	C34.1-Upper lobe, lung	341	8070	Malignant	Poorly differentiated; Grade III	Left - origin of primary	Positive histology	8070/3: Squamous cell carcinoma, NOS	8070/3: Squamous cell carcinoma, NOS	8050-8089: squamous cell neoplasms	Not Brain	XI(f.4) Carcinomas of lung	Lung and Bronchus	IA	T1a	N0	M0	IA	T1	N0	M0	33	4 or more regional lymph nodes removed	Non-primary surgical procedure to other regional sites	No radiation and/or cancer-directed surgery	Surgery performed	None/Unknown	No/Unknown	Blank(s)	Blank(s)	Blank(s)	Blank(s)	Blank(s)	Blank(s)	3
8958900	Married (including common law)	Hospital inpatient/outpatient or clinic	Insured	73	White	Female	2010	Lung and Bronchus	Malignant	8.3 Carcinoma of trachea,bronchus, and lung	Unclassified	XI(f) Other and unspecified carcinomas	Lung	Lung	C34.3-Lower lobe, lung	343	8070	Malignant	Moderately differentiated; Grade II	Left - origin of primary	Positive histology	8070/3: Squamous cell carcinoma, NOS	8070/3: Squamous cell carcinoma, NOS	8050-8089: squamous cell neoplasms	Not Brain	XI(f.4) Carcinomas of lung	Lung and Bronchus	IA	T1a	N0	M0	IA	T1	N0	M0	33	4 or more regional lymph nodes removed	None; diagnosed at autopsy	No radiation and/or cancer-directed surgery	Surgery performed	None/Unknown	No/Unknown	Blank(s)	Blank(s)	Blank(s)	Blank(s)	Blank(s)	Blank(s)	97
8959290	Married (including common law)	Hospital inpatient/outpatient or clinic	Insured/No specifics	68	White	Male	2010	Lung and Bronchus	Malignant	8.3 Carcinoma of trachea,bronchus, and lung	Unclassified	XI(f) Other and unspecified carcinomas	Lung	Lung	C34.1-Upper lobe, lung	341	8070	Malignant	Moderately differentiated; Grade II	Left - origin of primary	Positive histology	8070/3: Squamous cell carcinoma, NOS	8070/3: Squamous cell carcinoma, NOS	8050-8089: squamous cell neoplasms	Not Brain	XI(f.4) Carcinomas of lung	Lung and Bronchus	IA	T1a	N0	M0	IA	T1	N0	M0	33	4 or more regional lymph nodes removed	None; diagnosed at autopsy	No radiation and/or cancer-directed surgery	Surgery performed	None/Unknown	No/Unknown	Blank(s)	Blank(s)	Blank(s)	Blank(s)	Blank(s)	Blank(s)	21
8959412	Married (including common law)	Hospital inpatient/outpatient or clinic	Insured	79	White	Male	2010	Lung and Bronchus	Malignant	8.3 Carcinoma of trachea,bronchus, and lung	Unclassified	XI(f) Other and unspecified carcinomas	Lung	Lung	C34.1-Upper lobe, lung	341	8070	Malignant	Well differentiated; Grade I	Left - origin of primary	Positive histology	8070/3: Squamous cell carcinoma, NOS	8070/3: Squamous cell carcinoma, NOS	8050-8089: squamous cell neoplasms	Not Brain	XI(f.4) Carcinomas of lung	Lung and Bronchus	IB	T2a	N0	M0	IB	T2	N0	M0	33	4 or more regional lymph nodes removed	None; diagnosed at autopsy	No radiation and/or cancer-directed surgery	Surgery performed	None/Unknown	No/Unknown	Blank(s)	Blank(s)	Blank(s)	Blank(s)	Blank(s)	Blank(s)	4
8959418	Married (including common law)	Hospital inpatient/outpatient or clinic	Insured	88	White	Male	2010	Lung and Bronchus	Malignant	8.3 Carcinoma of trachea,bronchus, and lung	Unclassified	XI(f) Other and unspecified carcinomas	Lung	Lung	C34.2-Middle lobe, lung	342	8070	Malignant	Moderately differentiated; Grade II	Right - origin of primary	Positive histology	8070/3: Squamous cell carcinoma, NOS	8070/3: Squamous cell carcinoma, NOS	8050-8089: squamous cell neoplasms	Not Brain	XI(f.4) Carcinomas of lung	Lung and Bronchus	IIA	T1a	N1	M0	IIA	T1	N1	M0	33	4 or more regional lymph nodes removed	Non-primary surgical procedure performed	Radiation after surgery	Surgery performed	Beam radiation	No/Unknown	Blank(s)	Blank(s)	Blank(s)	Blank(s)	Blank(s)	Blank(s)	8
8959468	Single (never married)	Hospital inpatient/outpatient or clinic	Any Medicaid	63	Black	Female	2010	Lung and Bronchus	Malignant	8.3 Carcinoma of trachea,bronchus, and lung	Unclassified	XI(f) Other and unspecified carcinomas	Lung	Lung	C34.3-Lower lobe, lung	343	8070	Malignant	Moderately differentiated; Grade II	Right - origin of primary	Positive histology	8070/3: Squamous cell carcinoma, NOS	8070/3: Squamous cell carcinoma, NOS	8050-8089: squamous cell neoplasms	Not Brain	XI(f.4) Carcinomas of lung	Lung and Bronchus	IB	T2a	N0	M0	IB	T2	N0	M0	33	4 or more regional lymph nodes removed	None; diagnosed at autopsy	No radiation and/or cancer-directed surgery	Surgery performed	None/Unknown	No/Unknown	Blank(s)	Blank(s)	Blank(s)	Blank(s)	Blank(s)	Blank(s)	18
8959818	Married (including common law)	Hospital inpatient/outpatient or clinic	Insured	67	White	Female	2010	Lung and Bronchus	Malignant	8.3 Carcinoma of trachea,bronchus, and lung	Unclassified	XI(f) Other and unspecified carcinomas	Lung	Lung	C34.1-Upper lobe, lung	341	8070	Malignant	Poorly differentiated; Grade III	Left - origin of primary	Positive histology	8070/3: Squamous cell carcinoma, NOS	8070/3: Squamous cell carcinoma, NOS	8050-8089: squamous cell neoplasms	Not Brain	XI(f.4) Carcinomas of lung	Lung and Bronchus	IIB	T3	N0	M0	IIB	T3	N0	M0	90	4 or more regional lymph nodes removed	None; diagnosed at autopsy	Radiation after surgery	Surgery performed	Beam radiation	Yes	Blank(s)	Blank(s)	Blank(s)	Blank(s)	Blank(s)	Blank(s)	6
8961011	Married (including common law)	Hospital inpatient/outpatient or clinic	Insured	58	Black	Male	2010	Lung and Bronchus	Malignant	8.3 Carcinoma of trachea,bronchus, and lung	Unclassified	XI(f) Other and unspecified carcinomas	Lung	Lung	C34.3-Lower lobe, lung	343	8070	Malignant	Moderately differentiated; Grade II	Right - origin of primary	Positive histology	8070/3: Squamous cell carcinoma, NOS	8070/3: Squamous cell carcinoma, NOS	8050-8089: squamous cell neoplasms	Not Brain	XI(f.4) Carcinomas of lung	Lung and Bronchus	IIIA	T3	N1	M0	IIB	T2	N1	M0	33	1 to 3 regional lymph nodes removed	None; diagnosed at autopsy	No radiation and/or cancer-directed surgery	Surgery performed	None/Unknown	Yes	Blank(s)	Blank(s)	Blank(s)	Blank(s)	Blank(s)	Blank(s)	98
8961545	Married (including common law)	Hospital inpatient/outpatient or clinic	Insured	76	White	Female	2010	Lung and Bronchus	Malignant	8.3 Carcinoma of trachea,bronchus, and lung	Unclassified	XI(f) Other and unspecified carcinomas	Lung	Lung	C34.1-Upper lobe, lung	341	8070	Malignant	Poorly differentiated; Grade III	Right - origin of primary	Positive histology	8070/3: Squamous cell carcinoma, NOS	8070/3: Squamous cell carcinoma, NOS	8050-8089: squamous cell neoplasms	Not Brain	XI(f.4) Carcinomas of lung	Lung and Bronchus	IA	T1a	N0	M0	IA	T1	N0	M0	30	1 to 3 regional lymph nodes removed	None; diagnosed at autopsy	No radiation and/or cancer-directed surgery	Surgery performed	None/Unknown	No/Unknown	Blank(s)	Blank(s)	Blank(s)	Blank(s)	Blank(s)	Blank(s)	3
8962057	Divorced	Hospital inpatient/outpatient or clinic	Insured	62	White	Female	2010	Lung and Bronchus	Malignant	8.3 Carcinoma of trachea,bronchus, and lung	Unclassified	XI(f) Other and unspecified carcinomas	Lung	Lung	C34.1-Upper lobe, lung	341	8070	Malignant	Poorly differentiated; Grade III	Right - origin of primary	Positive histology	8070/3: Squamous cell carcinoma, NOS	8070/3: Squamous cell carcinoma, NOS	8050-8089: squamous cell neoplasms	Not Brain	XI(f.4) Carcinomas of lung	Lung and Bronchus	IIA	T2b	N0	M0	IB	T2	N0	M0	33	4 or more regional lymph nodes removed	None; diagnosed at autopsy	No radiation and/or cancer-directed surgery	Surgery performed	None/Unknown	Yes	Blank(s)	Blank(s)	Blank(s)	Blank(s)	Blank(s)	Blank(s)	32
8962251	Married (including common law)	Hospital inpatient/outpatient or clinic	Insured	57	White	Male	2010	Lung and Bronchus	Malignant	8.3 Carcinoma of trachea,bronchus, and lung	Unclassified	XI(f) Other and unspecified carcinomas	Lung	Lung	C34.1-Upper lobe, lung	341	8070	Malignant	Moderately differentiated; Grade II	Left - origin of primary	Positive histology	8070/3: Squamous cell carcinoma, NOS	8070/3: Squamous cell carcinoma, NOS	8050-8089: squamous cell neoplasms	Not Brain	XI(f.4) Carcinomas of lung	Lung and Bronchus	IIA	T1a	N1	M0	IIA	T1	N1	M0	33	4 or more regional lymph nodes removed	None; diagnosed at autopsy	No radiation and/or cancer-directed surgery	Surgery performed	None/Unknown	Yes	Blank(s)	Blank(s)	Blank(s)	Blank(s)	Blank(s)	Blank(s)	26
8963212	Married (including common law)	Hospital inpatient/outpatient or clinic	Insured	73	White	Male	2010	Lung and Bronchus	Malignant	8.3 Carcinoma of trachea,bronchus, and lung	Unclassified	XI(f) Other and unspecified carcinomas	Lung	Lung	C34.1-Upper lobe, lung	341	8070	Malignant	Poorly differentiated; Grade III	Right - origin of primary	Positive histology	8070/3: Squamous cell carcinoma, NOS	8070/3: Squamous cell carcinoma, NOS	8050-8089: squamous cell neoplasms	Not Brain	XI(f.4) Carcinomas of lung	Lung and Bronchus	IIB	T3	N0	M0	IIB	T3	N0	M0	33	4 or more regional lymph nodes removed	None; diagnosed at autopsy	No radiation and/or cancer-directed surgery	Surgery performed	None/Unknown	No/Unknown	Blank(s)	Blank(s)	Blank(s)	Blank(s)	Blank(s)	Blank(s)	12
8963987	Widowed	Hospital inpatient/outpatient or clinic	Any Medicaid	68	White	Female	2010	Lung and Bronchus	Malignant	8.3 Carcinoma of trachea,bronchus, and lung	Unclassified	XI(f) Other and unspecified carcinomas	Lung	Lung	C34.1-Upper lobe, lung	341	8070	Malignant	Moderately differentiated; Grade II	Right - origin of primary	Positive histology	8070/3: Squamous cell carcinoma, NOS	8070/3: Squamous cell carcinoma, NOS	8050-8089: squamous cell neoplasms	Not Brain	XI(f.4) Carcinomas of lung	Lung and Bronchus	IB	T2a	N0	M0	IB	T2	N0	M0	30	1 to 3 regional lymph nodes removed	None; diagnosed at autopsy	No radiation and/or cancer-directed surgery	Surgery performed	None/Unknown	Yes	Blank(s)	Blank(s)	Blank(s)	Blank(s)	Blank(s)	Blank(s)	3
8964516	Married (including common law)	Hospital inpatient/outpatient or clinic	Insured	70	White	Male	2010	Lung and Bronchus	Malignant	8.3 Carcinoma of trachea,bronchus, and lung	Unclassified	XI(f) Other and unspecified carcinomas	Lung	Lung	C34.2-Middle lobe, lung	342	8123	Malignant	Poorly differentiated; Grade III	Right - origin of primary	Positive histology	8123/3: Basaloid carcinoma	8123/3: Basaloid carcinoma	8120-8139: transitional cell papillomas and carcinomas	Not Brain	XI(f.4) Carcinomas of lung	Lung and Bronchus	IB	T2a	N0	M0	IB	T2	N0	M0	30	1 to 3 regional lymph nodes removed	None; diagnosed at autopsy	No radiation and/or cancer-directed surgery	Surgery performed	None/Unknown	Yes	Blank(s)	Blank(s)	Blank(s)	Blank(s)	Blank(s)	Blank(s)	3
8964764	Married (including common law)	Hospital inpatient/outpatient or clinic	Insured	65	White	Male	2010	Lung and Bronchus	Malignant	8.3 Carcinoma of trachea,bronchus, and lung	Unclassified	XI(f) Other and unspecified carcinomas	Lung	Lung	C34.1-Upper lobe, lung	341	8070	Malignant	Poorly differentiated; Grade III	Right - origin of primary	Positive histology	8070/3: Squamous cell carcinoma, NOS	8070/3: Squamous cell carcinoma, NOS	8050-8089: squamous cell neoplasms	Not Brain	XI(f.4) Carcinomas of lung	Lung and Bronchus	IB	T2a	N0	M0	IB	T2	N0	M0	30	4 or more regional lymph nodes removed	None; diagnosed at autopsy	No radiation and/or cancer-directed surgery	Surgery performed	None/Unknown	No/Unknown	Blank(s)	Blank(s)	Blank(s)	Blank(s)	Blank(s)	Blank(s)	5
8965129	Married (including common law)	Other hospital outpatient unit or surgery center (2006+)	Any Medicaid	77	White	Female	2010	Lung and Bronchus	Malignant	8.3 Carcinoma of trachea,bronchus, and lung	Unclassified	XI(f) Other and unspecified carcinomas	Lung	Lung	C34.1-Upper lobe, lung	341	8070	Malignant	Poorly differentiated; Grade III	Right - origin of primary	Positive histology	8070/3: Squamous cell carcinoma, NOS	8070/3: Squamous cell carcinoma, NOS	8050-8089: squamous cell neoplasms	Not Brain	XI(f.4) Carcinomas of lung	Lung and Bronchus	IIIA	T3	N1	M0	IIIB	T4	N1	M0	33	4 or more regional lymph nodes removed	None; diagnosed at autopsy	No radiation and/or cancer-directed surgery	Surgery performed	None/Unknown	No/Unknown	Blank(s)	Blank(s)	Blank(s)	Blank(s)	Blank(s)	Blank(s)	27
8966200	Single (never married)	Hospital inpatient/outpatient or clinic	Insured	75	White	Female	2010	Lung and Bronchus	Malignant	8.3 Carcinoma of trachea,bronchus, and lung	Unclassified	XI(f) Other and unspecified carcinomas	Lung	Lung	C34.3-Lower lobe, lung	343	8070	Malignant	Poorly differentiated; Grade III	Right - origin of primary	Positive histology	8070/3: Squamous cell carcinoma, NOS	8070/3: Squamous cell carcinoma, NOS	8050-8089: squamous cell neoplasms	Not Brain	XI(f.4) Carcinomas of lung	Lung and Bronchus	IB	T2a	N0	M0	IB	T2	N0	M0	33	4 or more regional lymph nodes removed	None; diagnosed at autopsy	No radiation and/or cancer-directed surgery	Surgery performed	None/Unknown	No/Unknown	Blank(s)	Blank(s)	Blank(s)	Blank(s)	Blank(s)	Blank(s)	8
8966492	Married (including common law)	Hospital inpatient/outpatient or clinic	Insured	46	White	Female	2010	Lung and Bronchus	Malignant	8.3 Carcinoma of trachea,bronchus, and lung	Unclassified	XI(f) Other and unspecified carcinomas	Lung	Lung	C34.1-Upper lobe, lung	341	8070	Malignant	Moderately differentiated; Grade II	Right - origin of primary	Positive histology	8070/3: Squamous cell carcinoma, NOS	8070/3: Squamous cell carcinoma, NOS	8050-8089: squamous cell neoplasms	Not Brain	XI(f.4) Carcinomas of lung	Lung and Bronchus	IIA	T2a	N1	M0	IIB	T2	N1	M0	33	Sentinel node biopsy and lym nd removed different times	None; diagnosed at autopsy	No radiation and/or cancer-directed surgery	Surgery performed	None/Unknown	No/Unknown	Blank(s)	Blank(s)	Blank(s)	Blank(s)	Blank(s)	Blank(s)	32
8966547	Married (including common law)	Hospital inpatient/outpatient or clinic	Insured	71	White	Male	2010	Lung and Bronchus	Malignant	8.3 Carcinoma of trachea,bronchus, and lung	Unclassified	XI(f) Other and unspecified carcinomas	Lung	Lung	C34.1-Upper lobe, lung	341	8070	Malignant	Moderately differentiated; Grade II	Right - origin of primary	Positive histology	8070/3: Squamous cell carcinoma, NOS	8070/3: Squamous cell carcinoma, NOS	8050-8089: squamous cell neoplasms	Not Brain	XI(f.4) Carcinomas of lung	Lung and Bronchus	IA	T1a	N0	M0	IA	T1	N0	M0	21	None	None; diagnosed at autopsy	No radiation and/or cancer-directed surgery	Surgery performed	None/Unknown	No/Unknown	Blank(s)	Blank(s)	Blank(s)	Blank(s)	Blank(s)	Blank(s)	0
8966698	Married (including common law)	Hospital inpatient/outpatient or clinic	Any Medicaid	79	Other (American Indian/AK Native, Asian/Pacific Islander)	Male	2010	Lung and Bronchus	Malignant	8.3 Carcinoma of trachea,bronchus, and lung	Unclassified	XI(f) Other and unspecified carcinomas	Lung	Lung	C34.1-Upper lobe, lung	341	8070	Malignant	Poorly differentiated; Grade III	Left - origin of primary	Positive histology	8070/3: Squamous cell carcinoma, NOS	8070/3: Squamous cell carcinoma, NOS	8050-8089: squamous cell neoplasms	Not Brain	XI(f.4) Carcinomas of lung	Lung and Bronchus	IA	T1b	N0	M0	IA	T1	N0	M0	21	Number of regional lymph nodes removed unknown	None; diagnosed at autopsy	No radiation and/or cancer-directed surgery	Surgery performed	None/Unknown	No/Unknown	Blank(s)	Blank(s)	Blank(s)	Blank(s)	Blank(s)	Blank(s)	96
8966708	Married (including common law)	Hospital inpatient/outpatient or clinic	Insured	80	White	Male	2010	Lung and Bronchus	Malignant	8.3 Carcinoma of trachea,bronchus, and lung	Unclassified	XI(f) Other and unspecified carcinomas	Lung	Lung	C34.1-Upper lobe, lung	341	8071	Malignant	Moderately differentiated; Grade II	Left - origin of primary	Positive histology	8071/3: Squamous cell carcinoma, keratinizing, NOS	8071/3: Squamous cell carcinoma, keratinizing, NOS	8050-8089: squamous cell neoplasms	Not Brain	XI(f.4) Carcinomas of lung	Lung and Bronchus	IIIA	T3	N1	M0	IIIA	T3	N1	M0	46	4 or more regional lymph nodes removed	None; diagnosed at autopsy	No radiation and/or cancer-directed surgery	Surgery performed	Recommended, unknown if administered	No/Unknown	Blank(s)	Blank(s)	Blank(s)	Blank(s)	Blank(s)	Blank(s)	4
8966724	Single (never married)	Hospital inpatient/outpatient or clinic	Any Medicaid	79	Black	Male	2010	Lung and Bronchus	Malignant	8.3 Carcinoma of trachea,bronchus, and lung	Unclassified	XI(f) Other and unspecified carcinomas	Lung	Lung	C34.1-Upper lobe, lung	341	8072	Malignant	Moderately differentiated; Grade II	Right - origin of primary	Positive histology	8072/3: Squamous cell carcinoma, large cell, nonkeratinizing, NOS	8072/3: Squamous cell carcinoma, large cell, nonkeratinizing, NOS	8050-8089: squamous cell neoplasms	Not Brain	XI(f.4) Carcinomas of lung	Lung and Bronchus	IB	T2a	N0	M0	IB	T2	N0	M0	33	4 or more regional lymph nodes removed	None; diagnosed at autopsy	No radiation and/or cancer-directed surgery	Surgery performed	None/Unknown	No/Unknown	Blank(s)	Blank(s)	Blank(s)	Blank(s)	Blank(s)	Blank(s)	20
8966826	Married (including common law)	Hospital inpatient/outpatient or clinic	Insured	79	White	Male	2010	Lung and Bronchus	Malignant	8.3 Carcinoma of trachea,bronchus, and lung	Unclassified	XI(f) Other and unspecified carcinomas	Lung	Lung	C34.1-Upper lobe, lung	341	8071	Malignant	Poorly differentiated; Grade III	Right - origin of primary	Positive histology	8071/3: Squamous cell carcinoma, keratinizing, NOS	8071/3: Squamous cell carcinoma, keratinizing, NOS	8050-8089: squamous cell neoplasms	Not Brain	XI(f.4) Carcinomas of lung	Lung and Bronchus	IIIA	T4	N0	M0	IIIB	T4	N0	M0	22	None	None; diagnosed at autopsy	No radiation and/or cancer-directed surgery	Surgery performed	None/Unknown	No/Unknown	Blank(s)	Blank(s)	Blank(s)	Blank(s)	Blank(s)	Blank(s)	0
8966916	Widowed	Hospital inpatient/outpatient or clinic	Any Medicaid	68	White	Female	2010	Lung and Bronchus	Malignant	8.3 Carcinoma of trachea,bronchus, and lung	Unclassified	XI(f) Other and unspecified carcinomas	Lung	Lung	C34.1-Upper lobe, lung	341	8070	Malignant	Moderately differentiated; Grade II	Right - origin of primary	Positive histology	8070/3: Squamous cell carcinoma, NOS	8070/3: Squamous cell carcinoma, NOS	8050-8089: squamous cell neoplasms	Not Brain	XI(f.4) Carcinomas of lung	Lung and Bronchus	IIIA	T4	N0	M0	IV	T4	N0	M1	33	4 or more regional lymph nodes removed	None; diagnosed at autopsy	No radiation and/or cancer-directed surgery	Surgery performed	None/Unknown	No/Unknown	Blank(s)	Blank(s)	Blank(s)	Blank(s)	Blank(s)	Blank(s)	14
8966921	Divorced	Hospital inpatient/outpatient or clinic	Any Medicaid	66	White	Female	2010	Lung and Bronchus	Malignant	8.3 Carcinoma of trachea,bronchus, and lung	Unclassified	XI(f) Other and unspecified carcinomas	Lung	Lung	C34.8-Overlapping lesion of lung	348	8070	Malignant	Poorly differentiated; Grade III	Left - origin of primary	Positive histology	8070/3: Squamous cell carcinoma, NOS	8070/3: Squamous cell carcinoma, NOS	8050-8089: squamous cell neoplasms	Not Brain	XI(f.4) Carcinomas of lung	Lung and Bronchus	IIIA	T3	N1	M0	IIB	T2	N1	M0	56	4 or more regional lymph nodes removed	None; diagnosed at autopsy	No radiation and/or cancer-directed surgery	Surgery performed	None/Unknown	No/Unknown	Blank(s)	Blank(s)	Blank(s)	Blank(s)	Blank(s)	Blank(s)	46
8967187	Divorced	Hospital inpatient/outpatient or clinic	Insured	74	White	Male	2010	Lung and Bronchus	Malignant	8.3 Carcinoma of trachea,bronchus, and lung	Unclassified	XI(f) Other and unspecified carcinomas	Lung	Lung	C34.3-Lower lobe, lung	343	8070	Malignant	Poorly differentiated; Grade III	Right - origin of primary	Positive histology	8070/3: Squamous cell carcinoma, NOS	8070/3: Squamous cell carcinoma, NOS	8050-8089: squamous cell neoplasms	Not Brain	XI(f.4) Carcinomas of lung	Lung and Bronchus	IIIA	T4	N0	M0	IIIB	T4	N0	M0	45	Sentinel node biopsy and lym nd removed different times	Non-primary surgical procedure performed	Radiation after surgery	Surgery performed	Beam radiation	Yes	Blank(s)	Blank(s)	Blank(s)	Blank(s)	Blank(s)	Blank(s)	17
8967310	Married (including common law)	Hospital inpatient/outpatient or clinic	Insured	68	White	Male	2010	Lung and Bronchus	Malignant	8.3 Carcinoma of trachea,bronchus, and lung	Unclassified	XI(f) Other and unspecified carcinomas	Lung	Lung	C34.1-Upper lobe, lung	341	8070	Malignant	Moderately differentiated; Grade II	Left - origin of primary	Positive histology	8070/3: Squamous cell carcinoma, NOS	8070/3: Squamous cell carcinoma, NOS	8050-8089: squamous cell neoplasms	Not Brain	XI(f.4) Carcinomas of lung	Lung and Bronchus	IA	T1a	N0	M0	IA	T1	N0	M0	21	1 to 3 regional lymph nodes removed	None; diagnosed at autopsy	No radiation and/or cancer-directed surgery	Surgery performed	None/Unknown	No/Unknown	Blank(s)	Blank(s)	Blank(s)	Blank(s)	Blank(s)	Blank(s)	3
8967315	Divorced	Hospital inpatient/outpatient or clinic	Insured	47	White	Male	2010	Lung and Bronchus	Malignant	8.3 Carcinoma of trachea,bronchus, and lung	Unclassified	XI(f) Other and unspecified carcinomas	Lung	Lung	C34.3-Lower lobe, lung	343	8070	Malignant	Poorly differentiated; Grade III	Left - origin of primary	Positive histology	8070/3: Squamous cell carcinoma, NOS	8070/3: Squamous cell carcinoma, NOS	8050-8089: squamous cell neoplasms	Not Brain	XI(f.4) Carcinomas of lung	Lung and Bronchus	IIA	T1b	N1	M0	IIA	T1	N1	M0	33	4 or more regional lymph nodes removed	Non-primary surgical procedure performed	No radiation and/or cancer-directed surgery	Surgery performed	None/Unknown	Yes	Blank(s)	Blank(s)	Blank(s)	Blank(s)	Blank(s)	Blank(s)	24
8967333	Married (including common law)	Hospital inpatient/outpatient or clinic	Insured	76	White	Female	2010	Lung and Bronchus	Malignant	8.3 Carcinoma of trachea,bronchus, and lung	Unclassified	XI(f) Other and unspecified carcinomas	Lung	Lung	C34.1-Upper lobe, lung	341	8070	Malignant	Moderately differentiated; Grade II	Left - origin of primary	Positive histology	8070/3: Squamous cell carcinoma, NOS	8070/3: Squamous cell carcinoma, NOS	8050-8089: squamous cell neoplasms	Not Brain	XI(f.4) Carcinomas of lung	Lung and Bronchus	IB	T2a	N0	M0	IB	T2	N0	M0	21	1 to 3 regional lymph nodes removed	None; diagnosed at autopsy	No radiation and/or cancer-directed surgery	Surgery performed	None/Unknown	No/Unknown	Blank(s)	Blank(s)	Blank(s)	Blank(s)	Blank(s)	Blank(s)	1
8967373	Single (never married)	Hospital inpatient/outpatient or clinic	Insured	76	White	Male	2010	Lung and Bronchus	Malignant	8.3 Carcinoma of trachea,bronchus, and lung	Unclassified	XI(f) Other and unspecified carcinomas	Lung	Lung	C34.1-Upper lobe, lung	341	8070	Malignant	Moderately differentiated; Grade II	Left - origin of primary	Positive histology	8070/3: Squamous cell carcinoma, NOS	8070/3: Squamous cell carcinoma, NOS	8050-8089: squamous cell neoplasms	Not Brain	XI(f.4) Carcinomas of lung	Lung and Bronchus	IIA	T2b	N0	M0	IB	T2	N0	M0	33	4 or more regional lymph nodes removed	None; diagnosed at autopsy	No radiation and/or cancer-directed surgery	Surgery performed	None/Unknown	No/Unknown	Blank(s)	Blank(s)	Blank(s)	Blank(s)	Blank(s)	Blank(s)	6
8967887	Single (never married)	Hospital inpatient/outpatient or clinic	Insured/No specifics	64	White	Female	2010	Lung and Bronchus	Malignant	8.3 Carcinoma of trachea,bronchus, and lung	Unclassified	XI(f) Other and unspecified carcinomas	Lung	Lung	C34.1-Upper lobe, lung	341	8070	Malignant	Well differentiated; Grade I	Right - origin of primary	Positive histology	8070/3: Squamous cell carcinoma, NOS	8070/3: Squamous cell carcinoma, NOS	8050-8089: squamous cell neoplasms	Not Brain	XI(f.4) Carcinomas of lung	Lung and Bronchus	IA	T1b	N0	M0	IA	T1	N0	M0	30	1 to 3 regional lymph nodes removed	None; diagnosed at autopsy	No radiation and/or cancer-directed surgery	Surgery performed	None/Unknown	Yes	Blank(s)	Blank(s)	Blank(s)	Blank(s)	Blank(s)	Blank(s)	3
8968152	Single (never married)	Hospital inpatient/outpatient or clinic	Insured/No specifics	62	White	Male	2010	Lung and Bronchus	Malignant	8.3 Carcinoma of trachea,bronchus, and lung	Unclassified	XI(f) Other and unspecified carcinomas	Lung	Lung	C34.3-Lower lobe, lung	343	8071	Malignant	Poorly differentiated; Grade III	Left - origin of primary	Positive histology	8071/3: Squamous cell carcinoma, keratinizing, NOS	8071/3: Squamous cell carcinoma, keratinizing, NOS	8050-8089: squamous cell neoplasms	Not Brain	XI(f.4) Carcinomas of lung	Lung and Bronchus	IB	T2a	N0	M0	IB	T2	N0	M0	30	4 or more regional lymph nodes removed	Non-primary surgical procedure performed	No radiation and/or cancer-directed surgery	Surgery performed	None/Unknown	No/Unknown	Blank(s)	Blank(s)	Blank(s)	Blank(s)	Blank(s)	Blank(s)	5
8968370	Single (never married)	Hospital inpatient/outpatient or clinic	Any Medicaid	52	White	Male	2010	Lung and Bronchus	Malignant	8.3 Carcinoma of trachea,bronchus, and lung	Unclassified	XI(f) Other and unspecified carcinomas	Lung	Lung	C34.2-Middle lobe, lung	342	8070	Malignant	Poorly differentiated; Grade III	Right - origin of primary	Positive histology	8070/3: Squamous cell carcinoma, NOS	8070/3: Squamous cell carcinoma, NOS	8050-8089: squamous cell neoplasms	Not Brain	XI(f.4) Carcinomas of lung	Lung and Bronchus	IIA	T1a	N1	M0	IIA	T1	N1	M0	33	4 or more regional lymph nodes removed	None; diagnosed at autopsy	No radiation and/or cancer-directed surgery	Surgery performed	None/Unknown	No/Unknown	Blank(s)	Blank(s)	Blank(s)	Blank(s)	Blank(s)	Blank(s)	17
8969988	Divorced	Hospital inpatient/outpatient or clinic	Insured	73	White	Male	2010	Lung and Bronchus	Malignant	8.3 Carcinoma of trachea,bronchus, and lung	Unclassified	XI(f) Other and unspecified carcinomas	Lung	Lung	C34.1-Upper lobe, lung	341	8070	Malignant	Moderately differentiated; Grade II	Left - origin of primary	Positive histology	8070/3: Squamous cell carcinoma, NOS	8070/3: Squamous cell carcinoma, NOS	8050-8089: squamous cell neoplasms	Not Brain	XI(f.4) Carcinomas of lung	Lung and Bronchus	IA	T1a	N0	M0	IA	T1	N0	M0	21	None	None; diagnosed at autopsy	No radiation and/or cancer-directed surgery	Surgery performed	None/Unknown	No/Unknown	Blank(s)	Blank(s)	Blank(s)	Blank(s)	Blank(s)	Blank(s)	0
8970126	Divorced	Hospital inpatient/outpatient or clinic	Insured/No specifics	75	White	Male	2010	Lung and Bronchus	Malignant	8.3 Carcinoma of trachea,bronchus, and lung	Unclassified	XI(f) Other and unspecified carcinomas	Lung	Lung	C34.1-Upper lobe, lung	341	8070	Malignant	Poorly differentiated; Grade III	Left - origin of primary	Positive histology	8070/3: Squamous cell carcinoma, NOS	8070/3: Squamous cell carcinoma, NOS	8050-8089: squamous cell neoplasms	Not Brain	XI(f.4) Carcinomas of lung	Lung and Bronchus	IIIA	T3	N1	M0	IIB	T2	N1	M0	56	4 or more regional lymph nodes removed	None; diagnosed at autopsy	No radiation and/or cancer-directed surgery	Surgery performed	None/Unknown	No/Unknown	Blank(s)	Blank(s)	Blank(s)	Blank(s)	Blank(s)	Blank(s)	28
8972010	Widowed	Hospital inpatient/outpatient or clinic	Insured	73	White	Female	2010	Lung and Bronchus	Malignant	8.3 Carcinoma of trachea,bronchus, and lung	Unclassified	XI(f) Other and unspecified carcinomas	Lung	Lung	C34.1-Upper lobe, lung	341	8070	Malignant	Well differentiated; Grade I	Left - origin of primary	Positive histology	8070/3: Squamous cell carcinoma, NOS	8070/3: Squamous cell carcinoma, NOS	8050-8089: squamous cell neoplasms	Not Brain	XI(f.4) Carcinomas of lung	Lung and Bronchus	IA	T1a	N0	M0	IA	T1	N0	M0	33	4 or more regional lymph nodes removed	Non-primary surgical procedure performed	No radiation and/or cancer-directed surgery	Surgery performed	None/Unknown	No/Unknown	Blank(s)	Blank(s)	Blank(s)	Blank(s)	Blank(s)	Blank(s)	16
8972460	Married (including common law)	Hospital inpatient/outpatient or clinic	Insured	65	White	Female	2010	Lung and Bronchus	Malignant	8.3 Carcinoma of trachea,bronchus, and lung	Unclassified	XI(f) Other and unspecified carcinomas	Lung	Lung	C34.1-Upper lobe, lung	341	8070	Malignant	Poorly differentiated; Grade III	Right - origin of primary	Positive histology	8070/3: Squamous cell carcinoma, NOS	8070/3: Squamous cell carcinoma, NOS	8050-8089: squamous cell neoplasms	Not Brain	XI(f.4) Carcinomas of lung	Lung and Bronchus	IB	T2a	N0	M0	IB	T2	N0	M0	45	4 or more regional lymph nodes removed	None; diagnosed at autopsy	No radiation and/or cancer-directed surgery	Surgery performed	None/Unknown	No/Unknown	Blank(s)	Blank(s)	Blank(s)	Blank(s)	Blank(s)	Blank(s)	6
8973104	Married (including common law)	Hospital inpatient/outpatient or clinic	Insured/No specifics	63	White	Male	2010	Lung and Bronchus	Malignant	8.3 Carcinoma of trachea,bronchus, and lung	Unclassified	XI(f) Other and unspecified carcinomas	Lung	Lung	C34.1-Upper lobe, lung	341	8070	Malignant	Poorly differentiated; Grade III	Right - origin of primary	Positive histology	8070/3: Squamous cell carcinoma, NOS	8070/3: Squamous cell carcinoma, NOS	8050-8089: squamous cell neoplasms	Not Brain	XI(f.4) Carcinomas of lung	Lung and Bronchus	IIIA	T4	N0	M0	IV	T4	N0	M1	21	1 to 3 regional lymph nodes removed	Non-primary surgical procedure to other regional sites	Radiation prior to surgery	Surgery performed	Beam radiation	Yes	Blank(s)	Blank(s)	Blank(s)	Blank(s)	Blank(s)	Blank(s)	8
8973323	Married (including common law)	Hospital inpatient/outpatient or clinic	Insured/No specifics	71	White	Female	2010	Lung and Bronchus	Malignant	8.3 Carcinoma of trachea,bronchus, and lung	Unclassified	XI(f) Other and unspecified carcinomas	Lung	Lung	C34.1-Upper lobe, lung	341	8071	Malignant	Poorly differentiated; Grade III	Right - origin of primary	Positive histology	8071/3: Squamous cell carcinoma, keratinizing, NOS	8071/3: Squamous cell carcinoma, keratinizing, NOS	8050-8089: squamous cell neoplasms	Not Brain	XI(f.4) Carcinomas of lung	Lung and Bronchus	IB	T2a	N0	M0	IB	T2	N0	M0	33	4 or more regional lymph nodes removed	None; diagnosed at autopsy	No radiation and/or cancer-directed surgery	Surgery performed	None/Unknown	No/Unknown	Blank(s)	Blank(s)	Blank(s)	Blank(s)	Blank(s)	Blank(s)	6
8973421	Divorced	Hospital inpatient/outpatient or clinic	Insured/No specifics	68	White	Female	2010	Lung and Bronchus	Malignant	8.3 Carcinoma of trachea,bronchus, and lung	Unclassified	XI(f) Other and unspecified carcinomas	Lung	Lung	C34.1-Upper lobe, lung	341	8070	Malignant	Poorly differentiated; Grade III	Right - origin of primary	Positive histology	8070/3: Squamous cell carcinoma, NOS	8070/3: Squamous cell carcinoma, NOS	8050-8089: squamous cell neoplasms	Not Brain	XI(f.4) Carcinomas of lung	Lung and Bronchus	IA	T1b	N0	M0	IA	T1	N0	M0	21	1 to 3 regional lymph nodes removed	None; diagnosed at autopsy	No radiation and/or cancer-directed surgery	Surgery performed	None/Unknown	No/Unknown	Blank(s)	Blank(s)	Blank(s)	Blank(s)	Blank(s)	Blank(s)	2
8973493	Married (including common law)	Hospital inpatient/outpatient or clinic	Insured/No specifics	80	White	Male	2010	Lung and Bronchus	Malignant	8.3 Carcinoma of trachea,bronchus, and lung	Unclassified	XI(f) Other and unspecified carcinomas	Lung	Lung	C34.3-Lower lobe, lung	343	8070	Malignant	Moderately differentiated; Grade II	Left - origin of primary	Positive histology	8070/3: Squamous cell carcinoma, NOS	8070/3: Squamous cell carcinoma, NOS	8050-8089: squamous cell neoplasms	Not Brain	XI(f.4) Carcinomas of lung	Lung and Bronchus	IA	T1b	N0	M0	IA	T1	N0	M0	21	None	None; diagnosed at autopsy	No radiation and/or cancer-directed surgery	Surgery performed	None/Unknown	No/Unknown	Blank(s)	Blank(s)	Blank(s)	Blank(s)	Blank(s)	Blank(s)	0
8973499	Married (including common law)	Hospital inpatient/outpatient or clinic	Insured/No specifics	66	White	Male	2010	Lung and Bronchus	Malignant	8.3 Carcinoma of trachea,bronchus, and lung	Unclassified	XI(f) Other and unspecified carcinomas	Lung	Lung	C34.1-Upper lobe, lung	341	8072	Malignant	Poorly differentiated; Grade III	Right - origin of primary	Positive histology	8072/3: Squamous cell carcinoma, large cell, nonkeratinizing, NOS	8072/3: Squamous cell carcinoma, large cell, nonkeratinizing, NOS	8050-8089: squamous cell neoplasms	Not Brain	XI(f.4) Carcinomas of lung	Lung and Bronchus	IA	T1a	N0	M0	IA	T1	N0	M0	21	Number of regional lymph nodes removed unknown	None; diagnosed at autopsy	No radiation and/or cancer-directed surgery	Surgery performed	None/Unknown	No/Unknown	Blank(s)	Blank(s)	Blank(s)	Blank(s)	Blank(s)	Blank(s)	98
8973788	Widowed	Hospital inpatient/outpatient or clinic	Insured/No specifics	69	White	Female	2010	Lung and Bronchus	Malignant	8.3 Carcinoma of trachea,bronchus, and lung	Unclassified	XI(f) Other and unspecified carcinomas	Lung	Lung	C34.3-Lower lobe, lung	343	8072	Malignant	Poorly differentiated; Grade III	Right - origin of primary	Positive histology	8072/3: Squamous cell carcinoma, large cell, nonkeratinizing, NOS	8072/3: Squamous cell carcinoma, large cell, nonkeratinizing, NOS	8050-8089: squamous cell neoplasms	Not Brain	XI(f.4) Carcinomas of lung	Lung and Bronchus	IIB	T3	N0	M0	IB	T2	N0	M0	33	4 or more regional lymph nodes removed	None; diagnosed at autopsy	No radiation and/or cancer-directed surgery	Surgery performed	None/Unknown	Yes	Blank(s)	Blank(s)	Blank(s)	Blank(s)	Blank(s)	Blank(s)	4
8975272	Divorced	Hospital inpatient/outpatient or clinic	Insured	53	White	Female	2010	Lung and Bronchus	Malignant	8.3 Carcinoma of trachea,bronchus, and lung	Unclassified	XI(f) Other and unspecified carcinomas	Lung	Lung	C34.3-Lower lobe, lung	343	8070	Malignant	Moderately differentiated; Grade II	Right - origin of primary	Positive histology	8070/3: Squamous cell carcinoma, NOS	8070/3: Squamous cell carcinoma, NOS	8050-8089: squamous cell neoplasms	Not Brain	XI(f.4) Carcinomas of lung	Lung and Bronchus	IIB	T3	N0	M0	IB	T2	N0	M0	33	4 or more regional lymph nodes removed	None; diagnosed at autopsy	No radiation and/or cancer-directed surgery	Surgery performed	None/Unknown	Yes	Blank(s)	Blank(s)	Blank(s)	Blank(s)	Blank(s)	Blank(s)	10
8975391	Single (never married)	Hospital inpatient/outpatient or clinic	Insured	72	White	Female	2010	Lung and Bronchus	Malignant	8.3 Carcinoma of trachea,bronchus, and lung	Unclassified	XI(f) Other and unspecified carcinomas	Lung	Lung	C34.3-Lower lobe, lung	343	8070	Malignant	Poorly differentiated; Grade III	Right - origin of primary	Positive histology	8070/3: Squamous cell carcinoma, NOS	8070/3: Squamous cell carcinoma, NOS	8050-8089: squamous cell neoplasms	Not Brain	XI(f.4) Carcinomas of lung	Lung and Bronchus	IA	T1b	N0	M0	IA	T1	N0	M0	22	4 or more regional lymph nodes removed	None; diagnosed at autopsy	No radiation and/or cancer-directed surgery	Surgery performed	None/Unknown	No/Unknown	Blank(s)	Blank(s)	Blank(s)	Blank(s)	Blank(s)	Blank(s)	98
8975487	Married (including common law)	Hospital inpatient/outpatient or clinic	Insured	72	White	Male	2010	Lung and Bronchus	Malignant	8.3 Carcinoma of trachea,bronchus, and lung	Unclassified	XI(f) Other and unspecified carcinomas	Lung	Lung	C34.1-Upper lobe, lung	341	8070	Malignant	Moderately differentiated; Grade II	Right - origin of primary	Positive histology	8070/3: Squamous cell carcinoma, NOS	8070/3: Squamous cell carcinoma, NOS	8050-8089: squamous cell neoplasms	Not Brain	XI(f.4) Carcinomas of lung	Lung and Bronchus	IB	T2a	N0	M0	IB	T2	N0	M0	45	4 or more regional lymph nodes removed	None; diagnosed at autopsy	No radiation and/or cancer-directed surgery	Surgery performed	None/Unknown	No/Unknown	Blank(s)	Blank(s)	Blank(s)	Blank(s)	Blank(s)	Blank(s)	16
8975686	Married (including common law)	Hospital inpatient/outpatient or clinic	Insured	65	White	Male	2010	Lung and Bronchus	Malignant	8.3 Carcinoma of trachea,bronchus, and lung	Unclassified	XI(f) Other and unspecified carcinomas	Lung	Lung	C34.3-Lower lobe, lung	343	8070	Malignant	Moderately differentiated; Grade II	Right - origin of primary	Positive histology	8070/3: Squamous cell carcinoma, NOS	8070/3: Squamous cell carcinoma, NOS	8050-8089: squamous cell neoplasms	Not Brain	XI(f.4) Carcinomas of lung	Lung and Bronchus	IB	T2a	N0	M0	IB	T2	N0	M0	33	4 or more regional lymph nodes removed	None; diagnosed at autopsy	No radiation and/or cancer-directed surgery	Surgery performed	None/Unknown	No/Unknown	Blank(s)	Blank(s)	Blank(s)	Blank(s)	Blank(s)	Blank(s)	18
8976420	Married (including common law)	Hospital inpatient/outpatient or clinic	Insured/No specifics	45	White	Male	2010	Lung and Bronchus	Malignant	8.3 Carcinoma of trachea,bronchus, and lung	Unclassified	XI(f) Other and unspecified carcinomas	Lung	Lung	C34.1-Upper lobe, lung	341	8070	Malignant	Poorly differentiated; Grade III	Left - origin of primary	Positive histology	8070/3: Squamous cell carcinoma, NOS	8070/3: Squamous cell carcinoma, NOS	8050-8089: squamous cell neoplasms	Not Brain	XI(f.4) Carcinomas of lung	Lung and Bronchus	IIA	T2a	N1	M0	IIB	T2	N1	M0	55	4 or more regional lymph nodes removed	None; diagnosed at autopsy	No radiation and/or cancer-directed surgery	Surgery performed	None/Unknown	No/Unknown	Blank(s)	Blank(s)	Blank(s)	Blank(s)	Blank(s)	Blank(s)	16
8978286	Divorced	Hospital inpatient/outpatient or clinic	Insured/No specifics	68	White	Male	2010	Lung and Bronchus	Malignant	8.3 Carcinoma of trachea,bronchus, and lung	Unclassified	XI(f) Other and unspecified carcinomas	Lung	Lung	C34.1-Upper lobe, lung	341	8072	Malignant	Moderately differentiated; Grade II	Left - origin of primary	Positive histology	8072/3: Squamous cell carcinoma, large cell, nonkeratinizing, NOS	8072/3: Squamous cell carcinoma, large cell, nonkeratinizing, NOS	8050-8089: squamous cell neoplasms	Not Brain	XI(f.4) Carcinomas of lung	Lung and Bronchus	IB	T2a	N0	M0	IB	T2	N0	M0	21	4 or more regional lymph nodes removed	None; diagnosed at autopsy	No radiation and/or cancer-directed surgery	Surgery performed	None/Unknown	No/Unknown	Blank(s)	Blank(s)	Blank(s)	Blank(s)	Blank(s)	Blank(s)	7
8978465	Single (never married)	Hospital inpatient/outpatient or clinic	Insured/No specifics	60	White	Male	2010	Lung and Bronchus	Malignant	8.3 Carcinoma of trachea,bronchus, and lung	Unclassified	XI(f) Other and unspecified carcinomas	Lung	Lung	C34.1-Upper lobe, lung	341	8071	Malignant	Moderately differentiated; Grade II	Left - origin of primary	Positive histology	8071/3: Squamous cell carcinoma, keratinizing, NOS	8071/3: Squamous cell carcinoma, keratinizing, NOS	8050-8089: squamous cell neoplasms	Not Brain	XI(f.4) Carcinomas of lung	Lung and Bronchus	IA	T1b	N0	M0	IA	T1	N0	M0	33	4 or more regional lymph nodes removed	None; diagnosed at autopsy	Radiation after surgery	Surgery performed	Beam radiation	Yes	Blank(s)	Blank(s)	Blank(s)	Blank(s)	Blank(s)	Blank(s)	11
8979102	Widowed	Hospital inpatient/outpatient or clinic	Insured	62	White	Male	2010	Lung and Bronchus	Malignant	8.3 Carcinoma of trachea,bronchus, and lung	Unclassified	XI(f) Other and unspecified carcinomas	Lung	Lung	C34.3-Lower lobe, lung	343	8071	Malignant	Moderately differentiated; Grade II	Right - origin of primary	Positive histology	8071/3: Squamous cell carcinoma, keratinizing, NOS	8071/3: Squamous cell carcinoma, keratinizing, NOS	8050-8089: squamous cell neoplasms	Not Brain	XI(f.4) Carcinomas of lung	Lung and Bronchus	IA	T1b	N0	M0	IA	T1	N0	M0	30	4 or more regional lymph nodes removed	None; diagnosed at autopsy	No radiation and/or cancer-directed surgery	Surgery performed	None/Unknown	No/Unknown	Blank(s)	Blank(s)	Blank(s)	Blank(s)	Blank(s)	Blank(s)	10
8979144	Divorced	Hospital inpatient/outpatient or clinic	Insured/No specifics	75	White	Female	2010	Lung and Bronchus	Malignant	8.3 Carcinoma of trachea,bronchus, and lung	Unclassified	XI(f) Other and unspecified carcinomas	Lung	Lung	C34.1-Upper lobe, lung	341	8072	Malignant	Poorly differentiated; Grade III	Left - origin of primary	Positive histology	8072/3: Squamous cell carcinoma, large cell, nonkeratinizing, NOS	8072/3: Squamous cell carcinoma, large cell, nonkeratinizing, NOS	8050-8089: squamous cell neoplasms	Not Brain	XI(f.4) Carcinomas of lung	Lung and Bronchus	IA	T1a	N0	M0	IA	T1	N0	M0	33	4 or more regional lymph nodes removed	None; diagnosed at autopsy	No radiation and/or cancer-directed surgery	Surgery performed	None/Unknown	No/Unknown	Blank(s)	Blank(s)	Blank(s)	Blank(s)	Blank(s)	Blank(s)	12
8980505	Married (including common law)	Hospital inpatient/outpatient or clinic	Insured/No specifics	63	White	Male	2010	Lung and Bronchus	Malignant	8.3 Carcinoma of trachea,bronchus, and lung	Unclassified	XI(f) Other and unspecified carcinomas	Lung	Lung	C34.1-Upper lobe, lung	341	8070	Malignant	Moderately differentiated; Grade II	Left - origin of primary	Positive histology	8070/3: Squamous cell carcinoma, NOS	8070/3: Squamous cell carcinoma, NOS	8050-8089: squamous cell neoplasms	Not Brain	XI(f.4) Carcinomas of lung	Lung and Bronchus	IA	T1a	N0	M0	IA	T1	N0	M0	33	4 or more regional lymph nodes removed	None; diagnosed at autopsy	No radiation and/or cancer-directed surgery	Surgery performed	None/Unknown	No/Unknown	Blank(s)	Blank(s)	Blank(s)	Blank(s)	Blank(s)	Blank(s)	4
8980510	Married (including common law)	Hospital inpatient/outpatient or clinic	Insured	71	White	Female	2010	Lung and Bronchus	Malignant	8.3 Carcinoma of trachea,bronchus, and lung	Unclassified	XI(f) Other and unspecified carcinomas	Lung	Lung	C34.1-Upper lobe, lung	341	8070	Malignant	Poorly differentiated; Grade III	Left - origin of primary	Positive histology	8070/3: Squamous cell carcinoma, NOS	8070/3: Squamous cell carcinoma, NOS	8050-8089: squamous cell neoplasms	Not Brain	XI(f.4) Carcinomas of lung	Lung and Bronchus	IIB	T3	N0	M0	IIIB	T4	N0	M0	33	1 to 3 regional lymph nodes removed	None; diagnosed at autopsy	No radiation and/or cancer-directed surgery	Surgery performed	None/Unknown	No/Unknown	Blank(s)	Blank(s)	Blank(s)	Blank(s)	Blank(s)	Blank(s)	3
8980694	Widowed	Hospital inpatient/outpatient or clinic	Insured	78	White	Male	2010	Lung and Bronchus	Malignant	8.3 Carcinoma of trachea,bronchus, and lung	Unclassified	XI(f) Other and unspecified carcinomas	Lung	Lung	C34.3-Lower lobe, lung	343	8071	Malignant	Moderately differentiated; Grade II	Right - origin of primary	Positive histology	8071/3: Squamous cell carcinoma, keratinizing, NOS	8071/3: Squamous cell carcinoma, keratinizing, NOS	8050-8089: squamous cell neoplasms	Not Brain	XI(f.4) Carcinomas of lung	Lung and Bronchus	IB	T2a	N0	M0	IB	T2	N0	M0	33	4 or more regional lymph nodes removed	None; diagnosed at autopsy	No radiation and/or cancer-directed surgery	Surgery performed	None/Unknown	No/Unknown	Blank(s)	Blank(s)	Blank(s)	Blank(s)	Blank(s)	Blank(s)	7
8982123	Married (including common law)	Hospital inpatient/outpatient or clinic	Insured	75	White	Male	2010	Lung and Bronchus	Malignant	8.3 Carcinoma of trachea,bronchus, and lung	Unclassified	XI(f) Other and unspecified carcinomas	Lung	Lung	C34.2-Middle lobe, lung	342	8070	Malignant	Poorly differentiated; Grade III	Right - origin of primary	Positive histology	8070/3: Squamous cell carcinoma, NOS	8070/3: Squamous cell carcinoma, NOS	8050-8089: squamous cell neoplasms	Not Brain	XI(f.4) Carcinomas of lung	Lung and Bronchus	IIB	T3	N0	M0	IIIB	T4	N0	M0	33	4 or more regional lymph nodes removed	None; diagnosed at autopsy	No radiation and/or cancer-directed surgery	Surgery performed	None/Unknown	No/Unknown	Blank(s)	Blank(s)	Blank(s)	Blank(s)	Blank(s)	Blank(s)	6
8982633	Widowed	Hospital inpatient/outpatient or clinic	Insured	77	White	Male	2010	Lung and Bronchus	Malignant	8.3 Carcinoma of trachea,bronchus, and lung	Unclassified	XI(f) Other and unspecified carcinomas	Lung	Lung	C34.1-Upper lobe, lung	341	8070	Malignant	Poorly differentiated; Grade III	Left - origin of primary	Positive histology	8070/3: Squamous cell carcinoma, NOS	8070/3: Squamous cell carcinoma, NOS	8050-8089: squamous cell neoplasms	Not Brain	XI(f.4) Carcinomas of lung	Lung and Bronchus	IB	T2a	N0	M0	IB	T2	N0	M0	33	4 or more regional lymph nodes removed	None; diagnosed at autopsy	No radiation and/or cancer-directed surgery	Surgery performed	None/Unknown	No/Unknown	Blank(s)	Blank(s)	Blank(s)	Blank(s)	Blank(s)	Blank(s)	14
8983265	Divorced	Hospital inpatient/outpatient or clinic	Insured	74	White	Female	2010	Lung and Bronchus	Malignant	8.3 Carcinoma of trachea,bronchus, and lung	Unclassified	XI(f) Other and unspecified carcinomas	Lung	Lung	C34.1-Upper lobe, lung	341	8070	Malignant	Moderately differentiated; Grade II	Right - origin of primary	Positive histology	8070/3: Squamous cell carcinoma, NOS	8070/3: Squamous cell carcinoma, NOS	8050-8089: squamous cell neoplasms	Not Brain	XI(f.4) Carcinomas of lung	Lung and Bronchus	IB	T2a	N0	M0	IB	T2	N0	M0	33	4 or more regional lymph nodes removed	None; diagnosed at autopsy	No radiation and/or cancer-directed surgery	Surgery performed	None/Unknown	No/Unknown	Blank(s)	Blank(s)	Blank(s)	Blank(s)	Blank(s)	Blank(s)	21
8983347	Married (including common law)	Hospital inpatient/outpatient or clinic	Insured	73	White	Female	2010	Lung and Bronchus	Malignant	8.3 Carcinoma of trachea,bronchus, and lung	Unclassified	XI(f) Other and unspecified carcinomas	Lung	Lung	C34.1-Upper lobe, lung	341	8072	Malignant	Moderately differentiated; Grade II	Left - origin of primary	Positive histology	8072/3: Squamous cell carcinoma, large cell, nonkeratinizing, NOS	8072/3: Squamous cell carcinoma, large cell, nonkeratinizing, NOS	8050-8089: squamous cell neoplasms	Not Brain	XI(f.4) Carcinomas of lung	Lung and Bronchus	IB	T2a	N0	M0	IB	T2	N0	M0	33	4 or more regional lymph nodes removed	None; diagnosed at autopsy	No radiation and/or cancer-directed surgery	Surgery performed	None/Unknown	No/Unknown	Blank(s)	Blank(s)	Blank(s)	Blank(s)	Blank(s)	Blank(s)	9
8983808	Married (including common law)	Hospital inpatient/outpatient or clinic	Insured	78	White	Female	2010	Lung and Bronchus	Malignant	8.3 Carcinoma of trachea,bronchus, and lung	Unclassified	XI(f) Other and unspecified carcinomas	Lung	Lung	C34.3-Lower lobe, lung	343	8070	Malignant	Poorly differentiated; Grade III	Right - origin of primary	Positive histology	8070/3: Squamous cell carcinoma, NOS	8070/3: Squamous cell carcinoma, NOS	8050-8089: squamous cell neoplasms	Not Brain	XI(f.4) Carcinomas of lung	Lung and Bronchus	IB	T2a	N0	M0	IB	T2	N0	M0	22	4 or more regional lymph nodes removed	None; diagnosed at autopsy	No radiation and/or cancer-directed surgery	Surgery performed	None/Unknown	No/Unknown	Blank(s)	Blank(s)	Blank(s)	Blank(s)	Blank(s)	Blank(s)	6
8984413	Married (including common law)	Hospital inpatient/outpatient or clinic	Insured	71	White	Male	2010	Lung and Bronchus	Malignant	8.3 Carcinoma of trachea,bronchus, and lung	Unclassified	XI(f) Other and unspecified carcinomas	Lung	Lung	C34.2-Middle lobe, lung	342	8070	Malignant	Moderately differentiated; Grade II	Right - origin of primary	Positive histology	8070/3: Squamous cell carcinoma, NOS	8070/3: Squamous cell carcinoma, NOS	8050-8089: squamous cell neoplasms	Not Brain	XI(f.4) Carcinomas of lung	Lung and Bronchus	IB	T2a	N0	M0	IB	T2	N0	M0	33	4 or more regional lymph nodes removed	None; diagnosed at autopsy	No radiation and/or cancer-directed surgery	Surgery performed	None/Unknown	Yes	Blank(s)	Blank(s)	Blank(s)	Blank(s)	Blank(s)	Blank(s)	6
8984552	Married (including common law)	Hospital inpatient/outpatient or clinic	Uninsured	63	White	Male	2010	Lung and Bronchus	Malignant	8.3 Carcinoma of trachea,bronchus, and lung	Unclassified	XI(f) Other and unspecified carcinomas	Lung	Lung	C34.1-Upper lobe, lung	341	8070	Malignant	Moderately differentiated; Grade II	Right - origin of primary	Positive histology	8070/3: Squamous cell carcinoma, NOS	8070/3: Squamous cell carcinoma, NOS	8050-8089: squamous cell neoplasms	Not Brain	XI(f.4) Carcinomas of lung	Lung and Bronchus	IA	T1b	N0	M0	IA	T1	N0	M0	45	4 or more regional lymph nodes removed	None; diagnosed at autopsy	No radiation and/or cancer-directed surgery	Surgery performed	None/Unknown	No/Unknown	Blank(s)	Blank(s)	Blank(s)	Blank(s)	Blank(s)	Blank(s)	7
8984572	Married (including common law)	Hospital inpatient/outpatient or clinic	Insured	66	White	Male	2010	Lung and Bronchus	Malignant	8.3 Carcinoma of trachea,bronchus, and lung	Unclassified	XI(f) Other and unspecified carcinomas	Lung	Lung	C34.2-Middle lobe, lung	342	8070	Malignant	Moderately differentiated; Grade II	Right - origin of primary	Positive histology	8070/3: Squamous cell carcinoma, NOS	8070/3: Squamous cell carcinoma, NOS	8050-8089: squamous cell neoplasms	Not Brain	XI(f.4) Carcinomas of lung	Lung and Bronchus	IB	T2a	N0	M0	IB	T2	N0	M0	33	4 or more regional lymph nodes removed	None; diagnosed at autopsy	No radiation and/or cancer-directed surgery	Surgery performed	None/Unknown	Yes	Blank(s)	Blank(s)	Blank(s)	Blank(s)	Blank(s)	Blank(s)	14
8984885	Married (including common law)	Hospital inpatient/outpatient or clinic	Insured	78	White	Female	2010	Lung and Bronchus	Malignant	8.3 Carcinoma of trachea,bronchus, and lung	Unclassified	XI(f) Other and unspecified carcinomas	Lung	Lung	C34.1-Upper lobe, lung	341	8070	Malignant	Moderately differentiated; Grade II	Right - origin of primary	Positive histology	8070/3: Squamous cell carcinoma, NOS	8070/3: Squamous cell carcinoma, NOS	8050-8089: squamous cell neoplasms	Not Brain	XI(f.4) Carcinomas of lung	Lung and Bronchus	IIB	T3	N0	M0	IIB	T3	N0	M0	90	4 or more regional lymph nodes removed	None; diagnosed at autopsy	No radiation and/or cancer-directed surgery	Surgery performed	None/Unknown	No/Unknown	Blank(s)	Blank(s)	Blank(s)	Blank(s)	Blank(s)	Blank(s)	9
8986645	Married (including common law)	Hospital inpatient/outpatient or clinic	Insured	64	White	Female	2010	Lung and Bronchus	Malignant	8.3 Carcinoma of trachea,bronchus, and lung	Unclassified	XI(f) Other and unspecified carcinomas	Lung	Lung	C34.3-Lower lobe, lung	343	8071	Malignant	Moderately differentiated; Grade II	Right - origin of primary	Positive histology	8071/3: Squamous cell carcinoma, keratinizing, NOS	8071/3: Squamous cell carcinoma, keratinizing, NOS	8050-8089: squamous cell neoplasms	Not Brain	XI(f.4) Carcinomas of lung	Lung and Bronchus	IIIA	T4	N0	M0	IIIB	T4	N0	M0	22	4 or more regional lymph nodes removed	None; diagnosed at autopsy	No radiation and/or cancer-directed surgery	Surgery performed	None/Unknown	No/Unknown	Blank(s)	Blank(s)	Blank(s)	Blank(s)	Blank(s)	Blank(s)	13
8988278	Married (including common law)	Hospital inpatient/outpatient or clinic	Insured/No specifics	74	White	Male	2010	Lung and Bronchus	Malignant	8.3 Carcinoma of trachea,bronchus, and lung	Unclassified	XI(f) Other and unspecified carcinomas	Lung	Lung	C34.1-Upper lobe, lung	341	8070	Malignant	Moderately differentiated; Grade II	Left - origin of primary	Positive histology	8070/3: Squamous cell carcinoma, NOS	8070/3: Squamous cell carcinoma, NOS	8050-8089: squamous cell neoplasms	Not Brain	XI(f.4) Carcinomas of lung	Lung and Bronchus	IIA	T2a	N1	M0	IIB	T2	N1	M0	33	4 or more regional lymph nodes removed	None; diagnosed at autopsy	No radiation and/or cancer-directed surgery	Surgery performed	None/Unknown	Yes	Blank(s)	Blank(s)	Blank(s)	Blank(s)	Blank(s)	Blank(s)	20
8988495	Married (including common law)	Hospital inpatient/outpatient or clinic	Insured/No specifics	72	White	Male	2010	Lung and Bronchus	Malignant	8.3 Carcinoma of trachea,bronchus, and lung	Unclassified	XI(f) Other and unspecified carcinomas	Lung	Lung	C34.1-Upper lobe, lung	341	8070	Malignant	Poorly differentiated; Grade III	Left - origin of primary	Positive histology	8070/3: Squamous cell carcinoma, NOS	8070/3: Squamous cell carcinoma, NOS	8050-8089: squamous cell neoplasms	Not Brain	XI(f.4) Carcinomas of lung	Lung and Bronchus	IA	T1a	N0	M0	IA	T1	N0	M0	33	4 or more regional lymph nodes removed	None; diagnosed at autopsy	No radiation and/or cancer-directed surgery	Surgery performed	None/Unknown	No/Unknown	Blank(s)	Blank(s)	Blank(s)	Blank(s)	Blank(s)	Blank(s)	16
8988627	Married (including common law)	Hospital inpatient/outpatient or clinic	Insured	74	White	Female	2010	Lung and Bronchus	Malignant	8.3 Carcinoma of trachea,bronchus, and lung	Unclassified	XI(f) Other and unspecified carcinomas	Lung	Lung	C34.3-Lower lobe, lung	343	8071	Malignant	Poorly differentiated; Grade III	Left - origin of primary	Positive histology	8071/3: Squamous cell carcinoma, keratinizing, NOS	8071/3: Squamous cell carcinoma, keratinizing, NOS	8050-8089: squamous cell neoplasms	Not Brain	XI(f.4) Carcinomas of lung	Lung and Bronchus	IIIA	T4	N1	M0	IV	T4	N1	M1	45	4 or more regional lymph nodes removed	None; diagnosed at autopsy	No radiation and/or cancer-directed surgery	Surgery performed	None/Unknown	Yes	Blank(s)	Blank(s)	Blank(s)	Blank(s)	Blank(s)	Blank(s)	17
8990082	Married (including common law)	Hospital inpatient/outpatient or clinic	Any Medicaid	67	White	Male	2010	Lung and Bronchus	Malignant	8.3 Carcinoma of trachea,bronchus, and lung	Unclassified	XI(f) Other and unspecified carcinomas	Lung	Lung	C34.1-Upper lobe, lung	341	8070	Malignant	Poorly differentiated; Grade III	Right - origin of primary	Positive histology	8070/3: Squamous cell carcinoma, NOS	8070/3: Squamous cell carcinoma, NOS	8050-8089: squamous cell neoplasms	Not Brain	XI(f.4) Carcinomas of lung	Lung and Bronchus	IIB	T3	N0	M0	IIIB	T4	N0	M0	33	4 or more regional lymph nodes removed	None; diagnosed at autopsy	No radiation and/or cancer-directed surgery	Surgery performed	None/Unknown	No/Unknown	Blank(s)	Blank(s)	Blank(s)	Blank(s)	Blank(s)	Blank(s)	1
8990543	Divorced	Hospital inpatient/outpatient or clinic	Any Medicaid	67	White	Female	2010	Lung and Bronchus	Malignant	8.3 Carcinoma of trachea,bronchus, and lung	Unclassified	XI(f) Other and unspecified carcinomas	Lung	Lung	C34.1-Upper lobe, lung	341	8070	Malignant	Poorly differentiated; Grade III	Right - origin of primary	Positive histology	8070/3: Squamous cell carcinoma, NOS	8070/3: Squamous cell carcinoma, NOS	8050-8089: squamous cell neoplasms	Not Brain	XI(f.4) Carcinomas of lung	Lung and Bronchus	IA	T1a	N0	M0	IA	T1	N0	M0	21	1 to 3 regional lymph nodes removed	Non-primary surgical procedure to other regional sites	No radiation and/or cancer-directed surgery	Surgery performed	None/Unknown	No/Unknown	Blank(s)	Blank(s)	Blank(s)	Blank(s)	Blank(s)	Blank(s)	6
8991256	Single (never married)	Hospital inpatient/outpatient or clinic	Any Medicaid	65	Black	Male	2010	Lung and Bronchus	Malignant	8.3 Carcinoma of trachea,bronchus, and lung	Unclassified	XI(f) Other and unspecified carcinomas	Lung	Lung	C34.1-Upper lobe, lung	341	8070	Malignant	Moderately differentiated; Grade II	Left - origin of primary	Positive histology	8070/3: Squamous cell carcinoma, NOS	8070/3: Squamous cell carcinoma, NOS	8050-8089: squamous cell neoplasms	Not Brain	XI(f.4) Carcinomas of lung	Lung and Bronchus	IB	T2a	N0	M0	IB	T2	N0	M0	33	Sentinel node biopsy and lym nd removed different times	None; diagnosed at autopsy	No radiation and/or cancer-directed surgery	Surgery performed	None/Unknown	No/Unknown	Blank(s)	Blank(s)	Blank(s)	Blank(s)	Blank(s)	Blank(s)	29
8991335	Married (including common law)	Hospital inpatient/outpatient or clinic	Insured/No specifics	78	White	Male	2010	Lung and Bronchus	Malignant	8.3 Carcinoma of trachea,bronchus, and lung	Unclassified	XI(f) Other and unspecified carcinomas	Lung	Lung	C34.1-Upper lobe, lung	341	8052	Malignant	Moderately differentiated; Grade II	Left - origin of primary	Positive histology	8052/3: Papillary squamous cell carcinoma	8052/3: Papillary squamous cell carcinoma	8050-8089: squamous cell neoplasms	Not Brain	XI(f.4) Carcinomas of lung	Lung and Bronchus	IIB	T2b	N1	M0	IIB	T2	N1	M0	55	4 or more regional lymph nodes removed	Non-primary surgical procedure to other regional sites	No radiation and/or cancer-directed surgery	Surgery performed	None/Unknown	Yes	Blank(s)	Blank(s)	Blank(s)	Blank(s)	Blank(s)	Blank(s)	23
8991923	Married (including common law)	Hospital inpatient/outpatient or clinic	Insured	74	White	Female	2010	Lung and Bronchus	Malignant	8.3 Carcinoma of trachea,bronchus, and lung	Unclassified	XI(f) Other and unspecified carcinomas	Lung	Lung	C34.1-Upper lobe, lung	341	8072	Malignant	Moderately differentiated; Grade II	Left - origin of primary	Positive histology	8072/3: Squamous cell carcinoma, large cell, nonkeratinizing, NOS	8072/3: Squamous cell carcinoma, large cell, nonkeratinizing, NOS	8050-8089: squamous cell neoplasms	Not Brain	XI(f.4) Carcinomas of lung	Lung and Bronchus	IIIA	T3	N1	M0	IIIA	T3	N1	M0	56	4 or more regional lymph nodes removed	None; diagnosed at autopsy	No radiation and/or cancer-directed surgery	Surgery performed	None/Unknown	Yes	Blank(s)	Blank(s)	Blank(s)	Blank(s)	Blank(s)	Blank(s)	18
8993031	Married (including common law)	Hospital inpatient/outpatient or clinic	Insured	72	White	Male	2010	Lung and Bronchus	Malignant	8.3 Carcinoma of trachea,bronchus, and lung	Unclassified	XI(f) Other and unspecified carcinomas	Lung	Lung	C34.1-Upper lobe, lung	341	8070	Malignant	Poorly differentiated; Grade III	Left - origin of primary	Positive histology	8070/3: Squamous cell carcinoma, NOS	8070/3: Squamous cell carcinoma, NOS	8050-8089: squamous cell neoplasms	Not Brain	XI(f.4) Carcinomas of lung	Lung and Bronchus	IIA	T2b	N0	M0	IB	T2	N0	M0	33	4 or more regional lymph nodes removed	None; diagnosed at autopsy	No radiation and/or cancer-directed surgery	Surgery performed	None/Unknown	No/Unknown	Blank(s)	Blank(s)	Blank(s)	Blank(s)	Blank(s)	Blank(s)	22
8993306	Married (including common law)	Hospital inpatient/outpatient or clinic	Insured	60	White	Female	2010	Lung and Bronchus	Malignant	8.3 Carcinoma of trachea,bronchus, and lung	Unclassified	XI(f) Other and unspecified carcinomas	Lung	Lung	C34.1-Upper lobe, lung	341	8070	Malignant	Poorly differentiated; Grade III	Left - origin of primary	Positive histology	8070/3: Squamous cell carcinoma, NOS	8070/3: Squamous cell carcinoma, NOS	8050-8089: squamous cell neoplasms	Not Brain	XI(f.4) Carcinomas of lung	Lung and Bronchus	IB	T2a	N0	M0	IB	T2	N0	M0	33	4 or more regional lymph nodes removed	Non-primary surgical procedure to other regional sites	No radiation and/or cancer-directed surgery	Surgery performed	None/Unknown	No/Unknown	Blank(s)	Blank(s)	Blank(s)	Blank(s)	Blank(s)	Blank(s)	17
8994080	Married (including common law)	Hospital inpatient/outpatient or clinic	Insured	80	White	Female	2010	Lung and Bronchus	Malignant	8.3 Carcinoma of trachea,bronchus, and lung	Unclassified	XI(f) Other and unspecified carcinomas	Lung	Lung	C34.3-Lower lobe, lung	343	8070	Malignant	Poorly differentiated; Grade III	Left - origin of primary	Positive histology	8070/3: Squamous cell carcinoma, NOS	8070/3: Squamous cell carcinoma, NOS	8050-8089: squamous cell neoplasms	Not Brain	XI(f.4) Carcinomas of lung	Lung and Bronchus	IA	T1a	N0	M0	IA	T1	N0	M0	21	None	None; diagnosed at autopsy	No radiation and/or cancer-directed surgery	Surgery performed	None/Unknown	No/Unknown	Blank(s)	Blank(s)	Blank(s)	Blank(s)	Blank(s)	Blank(s)	0
8994212	Married (including common law)	Hospital inpatient/outpatient or clinic	Insured	80	White	Male	2010	Lung and Bronchus	Malignant	8.3 Carcinoma of trachea,bronchus, and lung	Unclassified	XI(f) Other and unspecified carcinomas	Lung	Lung	C34.1-Upper lobe, lung	341	8070	Malignant	Poorly differentiated; Grade III	Left - origin of primary	Positive histology	8070/3: Squamous cell carcinoma, NOS	8070/3: Squamous cell carcinoma, NOS	8050-8089: squamous cell neoplasms	Not Brain	XI(f.4) Carcinomas of lung	Lung and Bronchus	IIA	T2b	N0	M0	IB	T2	N0	M0	33	4 or more regional lymph nodes removed	None; diagnosed at autopsy	No radiation and/or cancer-directed surgery	Surgery performed	None/Unknown	No/Unknown	Blank(s)	Blank(s)	Blank(s)	Blank(s)	Blank(s)	Blank(s)	9
8994272	Divorced	Hospital inpatient/outpatient or clinic	Insured	66	White	Male	2010	Lung and Bronchus	Malignant	8.3 Carcinoma of trachea,bronchus, and lung	Unclassified	XI(f) Other and unspecified carcinomas	Lung	Lung	C34.1-Upper lobe, lung	341	8070	Malignant	Poorly differentiated; Grade III	Left - origin of primary	Positive histology	8070/3: Squamous cell carcinoma, NOS	8070/3: Squamous cell carcinoma, NOS	8050-8089: squamous cell neoplasms	Not Brain	XI(f.4) Carcinomas of lung	Lung and Bronchus	IIA	T1a	N1	M0	IIA	T1	N1	M0	55	4 or more regional lymph nodes removed	None; diagnosed at autopsy	No radiation and/or cancer-directed surgery	Surgery performed	None/Unknown	Yes	Blank(s)	Blank(s)	Blank(s)	Blank(s)	Blank(s)	Blank(s)	16
8994468	Married (including common law)	Hospital inpatient/outpatient or clinic	Insured	77	White	Female	2010	Lung and Bronchus	Malignant	8.3 Carcinoma of trachea,bronchus, and lung	Unclassified	XI(f) Other and unspecified carcinomas	Lung	Lung	C34.3-Lower lobe, lung	343	8070	Malignant	Poorly differentiated; Grade III	Left - origin of primary	Positive histology	8070/3: Squamous cell carcinoma, NOS	8070/3: Squamous cell carcinoma, NOS	8050-8089: squamous cell neoplasms	Not Brain	XI(f.4) Carcinomas of lung	Lung and Bronchus	IA	T1b	N0	M0	IA	T1	N0	M0	33	4 or more regional lymph nodes removed	None; diagnosed at autopsy	No radiation and/or cancer-directed surgery	Surgery performed	None/Unknown	No/Unknown	Blank(s)	Blank(s)	Blank(s)	Blank(s)	Blank(s)	Blank(s)	9
8995257	Married (including common law)	Hospital inpatient/outpatient or clinic	Insured	63	White	Male	2010	Lung and Bronchus	Malignant	8.3 Carcinoma of trachea,bronchus, and lung	Unclassified	XI(f) Other and unspecified carcinomas	Lung	Lung	C34.1-Upper lobe, lung	341	8070	Malignant	Moderately differentiated; Grade II	Left - origin of primary	Positive histology	8070/3: Squamous cell carcinoma, NOS	8070/3: Squamous cell carcinoma, NOS	8050-8089: squamous cell neoplasms	Not Brain	XI(f.4) Carcinomas of lung	Lung and Bronchus	IB	T2a	N0	M0	IB	T2	N0	M0	55	4 or more regional lymph nodes removed	None; diagnosed at autopsy	No radiation and/or cancer-directed surgery	Surgery performed	None/Unknown	No/Unknown	Blank(s)	Blank(s)	Blank(s)	Blank(s)	Blank(s)	Blank(s)	15
8995564	Married (including common law)	Hospital inpatient/outpatient or clinic	Insured	75	White	Male	2010	Lung and Bronchus	Malignant	8.3 Carcinoma of trachea,bronchus, and lung	Unclassified	XI(f) Other and unspecified carcinomas	Lung	Lung	C34.1-Upper lobe, lung	341	8070	Malignant	Moderately differentiated; Grade II	Right - origin of primary	Positive histology	8070/3: Squamous cell carcinoma, NOS	8070/3: Squamous cell carcinoma, NOS	8050-8089: squamous cell neoplasms	Not Brain	XI(f.4) Carcinomas of lung	Lung and Bronchus	IIB	T3	N0	M0	IIB	T3	N0	M0	46	4 or more regional lymph nodes removed	None; diagnosed at autopsy	No radiation and/or cancer-directed surgery	Surgery performed	None/Unknown	No/Unknown	Blank(s)	Blank(s)	Blank(s)	Blank(s)	Blank(s)	Blank(s)	7
8996355	Married (including common law)	Hospital inpatient/outpatient or clinic	Insured	78	White	Male	2011	Lung and Bronchus	Malignant	8.3 Carcinoma of trachea,bronchus, and lung	Unclassified	XI(f) Other and unspecified carcinomas	Lung	Lung	C34.3-Lower lobe, lung	343	8070	Malignant	Moderately differentiated; Grade II	Right - origin of primary	Positive histology	8070/3: Squamous cell carcinoma, NOS	8070/3: Squamous cell carcinoma, NOS	8050-8089: squamous cell neoplasms	Not Brain	XI(f.4) Carcinomas of lung	Lung and Bronchus	IA	T1a	N0	M0	IA	T1	N0	M0	30	None	None; diagnosed at autopsy	No radiation and/or cancer-directed surgery	Surgery performed	None/Unknown	No/Unknown	Blank(s)	Blank(s)	Blank(s)	Blank(s)	Blank(s)	Blank(s)	0
8997330	Married (including common law)	Hospital inpatient/outpatient or clinic	Insured	71	White	Male	2011	Lung and Bronchus	Malignant	8.3 Carcinoma of trachea,bronchus, and lung	Unclassified	XI(f) Other and unspecified carcinomas	Lung	Lung	C34.1-Upper lobe, lung	341	8070	Malignant	Moderately differentiated; Grade II	Right - origin of primary	Positive histology	8070/3: Squamous cell carcinoma, NOS	8070/3: Squamous cell carcinoma, NOS	8050-8089: squamous cell neoplasms	Not Brain	XI(f.4) Carcinomas of lung	Lung and Bronchus	IIB	T3	N0	M0	IIIB	T4	N0	M0	33	4 or more regional lymph nodes removed	None; diagnosed at autopsy	Radiation after surgery	Surgery performed	Beam radiation	Yes	Blank(s)	Blank(s)	Blank(s)	Blank(s)	Blank(s)	Blank(s)	8
8997762	Single (never married)	Hospital inpatient/outpatient or clinic	Uninsured	62	White	Male	2011	Lung and Bronchus	Malignant	8.3 Carcinoma of trachea,bronchus, and lung	Unclassified	XI(f) Other and unspecified carcinomas	Lung	Lung	C34.2-Middle lobe, lung	342	8070	Malignant	Moderately differentiated; Grade II	Right - origin of primary	Positive histology	8070/3: Squamous cell carcinoma, NOS	8070/3: Squamous cell carcinoma, NOS	8050-8089: squamous cell neoplasms	Not Brain	XI(f.4) Carcinomas of lung	Lung and Bronchus	IA	T1a	N0	M0	IA	T1	N0	M0	33	4 or more regional lymph nodes removed	None; diagnosed at autopsy	No radiation and/or cancer-directed surgery	Surgery performed	None/Unknown	No/Unknown	Blank(s)	Blank(s)	Blank(s)	Blank(s)	Blank(s)	Blank(s)	5
8997980	Married (including common law)	Hospital inpatient/outpatient or clinic	Insured	69	White	Male	2012	Lung and Bronchus	Malignant	8.3 Carcinoma of trachea,bronchus, and lung	Unclassified	XI(f) Other and unspecified carcinomas	Lung	Lung	C34.1-Upper lobe, lung	341	8070	Malignant	Moderately differentiated; Grade II	Right - origin of primary	Positive histology	8070/3: Squamous cell carcinoma, NOS	8070/3: Squamous cell carcinoma, NOS	8050-8089: squamous cell neoplasms	Not Brain	XI(f.4) Carcinomas of lung	Lung and Bronchus	IIB	T3	N0	M0	IIB	T3	N0	M0	21	4 or more regional lymph nodes removed	None; diagnosed at autopsy	No radiation and/or cancer-directed surgery	Surgery performed	None/Unknown	Yes	Blank(s)	Blank(s)	Blank(s)	Blank(s)	Blank(s)	Blank(s)	8
8998257	Widowed	Hospital inpatient/outpatient or clinic	Insured	75	White	Female	2011	Lung and Bronchus	Malignant	8.3 Carcinoma of trachea,bronchus, and lung	Unclassified	XI(f) Other and unspecified carcinomas	Lung	Lung	C34.3-Lower lobe, lung	343	8070	Malignant	Moderately differentiated; Grade II	Right - origin of primary	Positive histology	8070/3: Squamous cell carcinoma, NOS	8070/3: Squamous cell carcinoma, NOS	8050-8089: squamous cell neoplasms	Not Brain	XI(f.4) Carcinomas of lung	Lung and Bronchus	IIA	T2b	N0	M0	IB	T2	N0	M0	33	4 or more regional lymph nodes removed	Non-primary surgical procedure performed	No radiation and/or cancer-directed surgery	Surgery performed	None/Unknown	No/Unknown	Blank(s)	Blank(s)	Blank(s)	Blank(s)	Blank(s)	Blank(s)	51
8998285	Divorced	Hospital inpatient/outpatient or clinic	Any Medicaid	67	White	Male	2011	Lung and Bronchus	Malignant	8.3 Carcinoma of trachea,bronchus, and lung	Unclassified	XI(f) Other and unspecified carcinomas	Lung	Lung	C34.1-Upper lobe, lung	341	8070	Malignant	Poorly differentiated; Grade III	Left - origin of primary	Positive histology	8070/3: Squamous cell carcinoma, NOS	8070/3: Squamous cell carcinoma, NOS	8050-8089: squamous cell neoplasms	Not Brain	XI(f.4) Carcinomas of lung	Lung and Bronchus	IIA	T2a	N1	M0	IIB	T2	N1	M0	33	4 or more regional lymph nodes removed	None; diagnosed at autopsy	No radiation and/or cancer-directed surgery	Surgery performed	None/Unknown	Yes	Blank(s)	Blank(s)	Blank(s)	Blank(s)	Blank(s)	Blank(s)	15
8998361	Single (never married)	Hospital inpatient/outpatient or clinic	Insured/No specifics	59	White	Male	2011	Lung and Bronchus	Malignant	8.3 Carcinoma of trachea,bronchus, and lung	Unclassified	XI(f) Other and unspecified carcinomas	Lung	Lung	C34.1-Upper lobe, lung	341	8070	Malignant	Poorly differentiated; Grade III	Left - origin of primary	Positive histology	8070/3: Squamous cell carcinoma, NOS	8070/3: Squamous cell carcinoma, NOS	8050-8089: squamous cell neoplasms	Not Brain	XI(f.4) Carcinomas of lung	Lung and Bronchus	IIIA	T3	N1	M0	IIIA	T3	N1	M0	33	4 or more regional lymph nodes removed	None; diagnosed at autopsy	No radiation and/or cancer-directed surgery	Surgery performed	None/Unknown	Yes	Blank(s)	Blank(s)	Blank(s)	Blank(s)	Blank(s)	Blank(s)	8
8998695	Single (never married)	Hospital inpatient/outpatient or clinic	Insured/No specifics	75	White	Male	2011	Lung and Bronchus	Malignant	8.3 Carcinoma of trachea,bronchus, and lung	Unclassified	XI(f) Other and unspecified carcinomas	Lung	Lung	C34.2-Middle lobe, lung	342	8070	Malignant	Undifferentiated; anaplastic; Grade IV	Right - origin of primary	Positive histology	8070/3: Squamous cell carcinoma, NOS	8070/3: Squamous cell carcinoma, NOS	8050-8089: squamous cell neoplasms	Not Brain	XI(f.4) Carcinomas of lung	Lung and Bronchus	IIB	T3	N0	M0	IIB	T3	N0	M0	65	4 or more regional lymph nodes removed	None; diagnosed at autopsy	No radiation and/or cancer-directed surgery	Surgery performed	None/Unknown	Yes	Blank(s)	Blank(s)	Blank(s)	Blank(s)	Blank(s)	Blank(s)	22
8998697	Married (including common law)	Hospital inpatient/outpatient or clinic	Insured	60	White	Male	2011	Lung and Bronchus	Malignant	8.3 Carcinoma of trachea,bronchus, and lung	Unclassified	XI(f) Other and unspecified carcinomas	Lung	Lung	C34.1-Upper lobe, lung	341	8070	Malignant	Poorly differentiated; Grade III	Left - origin of primary	Positive histology	8070/3: Squamous cell carcinoma, NOS	8070/3: Squamous cell carcinoma, NOS	8050-8089: squamous cell neoplasms	Not Brain	XI(f.4) Carcinomas of lung	Lung and Bronchus	IIA	T2a	N1	M0	IIB	T2	N1	M0	56	4 or more regional lymph nodes removed	None; diagnosed at autopsy	No radiation and/or cancer-directed surgery	Surgery performed	None/Unknown	Yes	Blank(s)	Blank(s)	Blank(s)	Blank(s)	Blank(s)	Blank(s)	11
8998916	Divorced	Hospital inpatient/outpatient or clinic	Insured	67	White	Female	2011	Lung and Bronchus	Malignant	8.3 Carcinoma of trachea,bronchus, and lung	Unclassified	XI(f) Other and unspecified carcinomas	Lung	Lung	C34.1-Upper lobe, lung	341	8070	Malignant	Moderately differentiated; Grade II	Right - origin of primary	Positive histology	8070/3: Squamous cell carcinoma, NOS	8070/3: Squamous cell carcinoma, NOS	8050-8089: squamous cell neoplasms	Not Brain	XI(f.4) Carcinomas of lung	Lung and Bronchus	IA	T1a	N0	M0	IA	T1	N0	M0	45	4 or more regional lymph nodes removed	None; diagnosed at autopsy	No radiation and/or cancer-directed surgery	Surgery performed	None/Unknown	No/Unknown	Blank(s)	Blank(s)	Blank(s)	Blank(s)	Blank(s)	Blank(s)	5
8999011	Widowed	Hospital inpatient/outpatient or clinic	Any Medicaid	63	White	Female	2011	Lung and Bronchus	Malignant	8.3 Carcinoma of trachea,bronchus, and lung	Unclassified	XI(f) Other and unspecified carcinomas	Lung	Lung	C34.1-Upper lobe, lung	341	8070	Malignant	Poorly differentiated; Grade III	Left - origin of primary	Positive histology	8070/3: Squamous cell carcinoma, NOS	8070/3: Squamous cell carcinoma, NOS	8050-8089: squamous cell neoplasms	Not Brain	XI(f.4) Carcinomas of lung	Lung and Bronchus	IIB	T3	N0	M0	IIB	T3	N0	M0	56	4 or more regional lymph nodes removed	None; diagnosed at autopsy	Radiation after surgery	Surgery performed	Beam radiation	Yes	Blank(s)	Blank(s)	Blank(s)	Blank(s)	Blank(s)	Blank(s)	14
8999229	Married (including common law)	Hospital inpatient/outpatient or clinic	Insured	75	White	Male	2011	Lung and Bronchus	Malignant	8.3 Carcinoma of trachea,bronchus, and lung	Unclassified	XI(f) Other and unspecified carcinomas	Lung	Lung	C34.1-Upper lobe, lung	341	8070	Malignant	Moderately differentiated; Grade II	Right - origin of primary	Positive histology	8070/3: Squamous cell carcinoma, NOS	8070/3: Squamous cell carcinoma, NOS	8050-8089: squamous cell neoplasms	Not Brain	XI(f.4) Carcinomas of lung	Lung and Bronchus	IB	T2a	N0	M0	IB	T2	N0	M0	33	4 or more regional lymph nodes removed	None; diagnosed at autopsy	Radiation after surgery	Surgery performed	Beam radiation	Yes	Blank(s)	Blank(s)	Blank(s)	Blank(s)	Blank(s)	Blank(s)	0
8999566	Widowed	Hospital inpatient/outpatient or clinic	Insured	69	White	Female	2010	Lung and Bronchus	Malignant	8.3 Carcinoma of trachea,bronchus, and lung	Unclassified	XI(f) Other and unspecified carcinomas	Lung	Lung	C34.1-Upper lobe, lung	341	8070	Malignant	Moderately differentiated; Grade II	Left - origin of primary	Positive histology	8070/3: Squamous cell carcinoma, NOS	8070/3: Squamous cell carcinoma, NOS	8050-8089: squamous cell neoplasms	Not Brain	XI(f.4) Carcinomas of lung	Lung and Bronchus	IA	T1b	N0	M0	IA	T1	N0	M0	33	4 or more regional lymph nodes removed	None; diagnosed at autopsy	No radiation and/or cancer-directed surgery	Surgery performed	None/Unknown	No/Unknown	Blank(s)	Blank(s)	Blank(s)	Blank(s)	Blank(s)	Blank(s)	20
9000414	Married (including common law)	Hospital inpatient/outpatient or clinic	Insured	65	White	Male	2011	Lung and Bronchus	Malignant	8.3 Carcinoma of trachea,bronchus, and lung	Unclassified	XI(f) Other and unspecified carcinomas	Lung	Lung	C34.3-Lower lobe, lung	343	8070	Malignant	Poorly differentiated; Grade III	Right - origin of primary	Positive histology	8070/3: Squamous cell carcinoma, NOS	8070/3: Squamous cell carcinoma, NOS	8050-8089: squamous cell neoplasms	Not Brain	XI(f.4) Carcinomas of lung	Lung and Bronchus	IIA	T1b	N1	M0	IIA	T1	N1	M0	45	4 or more regional lymph nodes removed	None; diagnosed at autopsy	No radiation and/or cancer-directed surgery	Surgery performed	None/Unknown	Yes	Blank(s)	Blank(s)	Blank(s)	Blank(s)	Blank(s)	Blank(s)	13
9000485	Widowed	Hospital inpatient/outpatient or clinic	Insured/No specifics	72	White	Female	2010	Lung and Bronchus	Malignant	8.3 Carcinoma of trachea,bronchus, and lung	Unclassified	XI(f) Other and unspecified carcinomas	Lung	Lung	C34.1-Upper lobe, lung	341	8070	Malignant	Poorly differentiated; Grade III	Left - origin of primary	Positive histology	8070/3: Squamous cell carcinoma, NOS	8070/3: Squamous cell carcinoma, NOS	8050-8089: squamous cell neoplasms	Not Brain	XI(f.4) Carcinomas of lung	Lung and Bronchus	IB	T2a	N0	M0	IB	T2	N0	M0	33	4 or more regional lymph nodes removed	None; diagnosed at autopsy	No radiation and/or cancer-directed surgery	Surgery performed	None/Unknown	No/Unknown	Blank(s)	Blank(s)	Blank(s)	Blank(s)	Blank(s)	Blank(s)	8
9000581	Married (including common law)	Hospital inpatient/outpatient or clinic	Any Medicaid	68	White	Female	2011	Lung and Bronchus	Malignant	8.3 Carcinoma of trachea,bronchus, and lung	Unclassified	XI(f) Other and unspecified carcinomas	Lung	Lung	C34.1-Upper lobe, lung	341	8070	Malignant	Undifferentiated; anaplastic; Grade IV	Left - origin of primary	Positive histology	8070/3: Squamous cell carcinoma, NOS	8070/3: Squamous cell carcinoma, NOS	8050-8089: squamous cell neoplasms	Not Brain	XI(f.4) Carcinomas of lung	Lung and Bronchus	IA	T1a	N0	M0	IA	T1	N0	M0	30	4 or more regional lymph nodes removed	None; diagnosed at autopsy	No radiation and/or cancer-directed surgery	Surgery performed	None/Unknown	No/Unknown	Blank(s)	Blank(s)	Blank(s)	Blank(s)	Blank(s)	Blank(s)	7
9000646	Widowed	Hospital inpatient/outpatient or clinic	Insured	70	White	Male	2011	Lung and Bronchus	Malignant	8.3 Carcinoma of trachea,bronchus, and lung	Unclassified	XI(f) Other and unspecified carcinomas	Lung	Lung	C34.3-Lower lobe, lung	343	8070	Malignant	Poorly differentiated; Grade III	Right - origin of primary	Positive histology	8070/3: Squamous cell carcinoma, NOS	8070/3: Squamous cell carcinoma, NOS	8050-8089: squamous cell neoplasms	Not Brain	XI(f.4) Carcinomas of lung	Lung and Bronchus	IA	T1b	N0	M0	IA	T1	N0	M0	30	4 or more regional lymph nodes removed	None; diagnosed at autopsy	No radiation and/or cancer-directed surgery	Surgery performed	None/Unknown	No/Unknown	Blank(s)	Blank(s)	Blank(s)	Blank(s)	Blank(s)	Blank(s)	98
9001189	Married (including common law)	Hospital inpatient/outpatient or clinic	Insured/No specifics	46	Black	Female	2011	Lung and Bronchus	Malignant	8.3 Carcinoma of trachea,bronchus, and lung	Unclassified	XI(f) Other and unspecified carcinomas	Lung	Lung	C34.3-Lower lobe, lung	343	8070	Malignant	Poorly differentiated; Grade III	Left - origin of primary	Positive histology	8070/3: Squamous cell carcinoma, NOS	8070/3: Squamous cell carcinoma, NOS	8050-8089: squamous cell neoplasms	Not Brain	XI(f.4) Carcinomas of lung	Lung and Bronchus	IIIA	T4	N1	M0	IIIB	T4	N1	M0	30	4 or more regional lymph nodes removed	None; diagnosed at autopsy	Radiation after surgery	Surgery performed	Beam radiation	Yes	Blank(s)	Blank(s)	Blank(s)	Blank(s)	Blank(s)	Blank(s)	98
9001254	Married (including common law)	Hospital inpatient/outpatient or clinic	Any Medicaid	69	White	Male	2011	Lung and Bronchus	Malignant	8.3 Carcinoma of trachea,bronchus, and lung	Unclassified	XI(f) Other and unspecified carcinomas	Lung	Lung	C34.3-Lower lobe, lung	343	8070	Malignant	Moderately differentiated; Grade II	Right - origin of primary	Positive histology	8070/3: Squamous cell carcinoma, NOS	8070/3: Squamous cell carcinoma, NOS	8050-8089: squamous cell neoplasms	Not Brain	XI(f.4) Carcinomas of lung	Lung and Bronchus	IB	T2a	N0	M0	IB	T2	N0	M0	33	4 or more regional lymph nodes removed	None; diagnosed at autopsy	No radiation and/or cancer-directed surgery	Surgery performed	None/Unknown	No/Unknown	Blank(s)	Blank(s)	Blank(s)	Blank(s)	Blank(s)	Blank(s)	4
9001416	Married (including common law)	Hospital inpatient/outpatient or clinic	Insured	80	White	Male	2011	Lung and Bronchus	Malignant	8.3 Carcinoma of trachea,bronchus, and lung	Unclassified	XI(f) Other and unspecified carcinomas	Lung	Lung	C34.0-Main bronchus	340	8070	Malignant	Poorly differentiated; Grade III	Left - origin of primary	Positive histology	8070/3: Squamous cell carcinoma, NOS	8070/3: Squamous cell carcinoma, NOS	8050-8089: squamous cell neoplasms	Not Brain	XI(f.4) Carcinomas of lung	Lung and Bronchus	IIA	T2a	N1	M0	IIB	T2	N1	M0	55	1 to 3 regional lymph nodes removed	None; diagnosed at autopsy	No radiation and/or cancer-directed surgery	Surgery performed	None/Unknown	No/Unknown	Blank(s)	Blank(s)	Blank(s)	Blank(s)	Blank(s)	Blank(s)	6
9003519	Widowed	Hospital inpatient/outpatient or clinic	Insured	75	White	Male	2011	Lung and Bronchus	Malignant	8.3 Carcinoma of trachea,bronchus, and lung	Unclassified	XI(f) Other and unspecified carcinomas	Lung	Lung	C34.3-Lower lobe, lung	343	8070	Malignant	Moderately differentiated; Grade II	Right - origin of primary	Positive histology	8070/3: Squamous cell carcinoma, NOS	8070/3: Squamous cell carcinoma, NOS	8050-8089: squamous cell neoplasms	Not Brain	XI(f.4) Carcinomas of lung	Lung and Bronchus	IIA	T2a	N1	M0	IIB	T2	N1	M0	45	4 or more regional lymph nodes removed	None; diagnosed at autopsy	No radiation and/or cancer-directed surgery	Surgery performed	None/Unknown	No/Unknown	Blank(s)	Blank(s)	Blank(s)	Blank(s)	Blank(s)	Blank(s)	12
9005169	Married (including common law)	Hospital inpatient/outpatient or clinic	Insured	75	White	Male	2011	Lung and Bronchus	Malignant	8.3 Carcinoma of trachea,bronchus, and lung	Unclassified	XI(f) Other and unspecified carcinomas	Lung	Lung	C34.3-Lower lobe, lung	343	8070	Malignant	Poorly differentiated; Grade III	Right - origin of primary	Positive histology	8070/3: Squamous cell carcinoma, NOS	8070/3: Squamous cell carcinoma, NOS	8050-8089: squamous cell neoplasms	Not Brain	XI(f.4) Carcinomas of lung	Lung and Bronchus	IIB	T2b	N1	M0	IIB	T2	N1	M0	33	4 or more regional lymph nodes removed	None; diagnosed at autopsy	No radiation and/or cancer-directed surgery	Surgery performed	None/Unknown	Yes	Blank(s)	Blank(s)	Blank(s)	Blank(s)	Blank(s)	Blank(s)	20
9005194	Widowed	Hospital inpatient/outpatient or clinic	Insured	81	White	Female	2011	Lung and Bronchus	Malignant	8.3 Carcinoma of trachea,bronchus, and lung	Unclassified	XI(f) Other and unspecified carcinomas	Lung	Lung	C34.3-Lower lobe, lung	343	8084	Malignant	Poorly differentiated; Grade III	Right - origin of primary	Positive histology	8084/3: Squamous cell carcinoma, clear cell type	8084/3: Squamous cell carcinoma, clear cell type	8050-8089: squamous cell neoplasms	Not Brain	XI(f.4) Carcinomas of lung	Lung and Bronchus	IB	T2a	N0	M0	IB	T2	N0	M0	33	1 to 3 regional lymph nodes removed	None; diagnosed at autopsy	No radiation and/or cancer-directed surgery	Surgery performed	None/Unknown	No/Unknown	Blank(s)	Blank(s)	Blank(s)	Blank(s)	Blank(s)	Blank(s)	3
9005655	Single (never married)	Hospital inpatient/outpatient or clinic	Insured	80	White	Male	2011	Lung and Bronchus	Malignant	8.3 Carcinoma of trachea,bronchus, and lung	Unclassified	XI(f) Other and unspecified carcinomas	Lung	Lung	C34.3-Lower lobe, lung	343	8070	Malignant	Moderately differentiated; Grade II	Left - origin of primary	Positive histology	8070/3: Squamous cell carcinoma, NOS	8070/3: Squamous cell carcinoma, NOS	8050-8089: squamous cell neoplasms	Not Brain	XI(f.4) Carcinomas of lung	Lung and Bronchus	IA	T1a	N0	M0	IA	T1	N0	M0	22	1 to 3 regional lymph nodes removed	None; diagnosed at autopsy	No radiation and/or cancer-directed surgery	Surgery performed	None/Unknown	No/Unknown	Blank(s)	Blank(s)	Blank(s)	Blank(s)	Blank(s)	Blank(s)	1
9005916	Married (including common law)	Hospital inpatient/outpatient or clinic	Insured	79	White	Female	2011	Lung and Bronchus	Malignant	8.3 Carcinoma of trachea,bronchus, and lung	Unclassified	XI(f) Other and unspecified carcinomas	Lung	Lung	C34.3-Lower lobe, lung	343	8070	Malignant	Moderately differentiated; Grade II	Right - origin of primary	Positive histology	8070/3: Squamous cell carcinoma, NOS	8070/3: Squamous cell carcinoma, NOS	8050-8089: squamous cell neoplasms	Not Brain	XI(f.4) Carcinomas of lung	Lung and Bronchus	IIB	T2b	N1	M0	IIB	T2	N1	M0	33	4 or more regional lymph nodes removed	None; diagnosed at autopsy	No radiation and/or cancer-directed surgery	Surgery performed	None/Unknown	Yes	Blank(s)	Blank(s)	Blank(s)	Blank(s)	Blank(s)	Blank(s)	24
9006274	Married (including common law)	Hospital inpatient/outpatient or clinic	Insured/No specifics	59	White	Female	2011	Lung and Bronchus	Malignant	8.3 Carcinoma of trachea,bronchus, and lung	Unclassified	XI(f) Other and unspecified carcinomas	Lung	Lung	C34.1-Upper lobe, lung	341	8070	Malignant	Poorly differentiated; Grade III	Left - origin of primary	Positive histology	8070/3: Squamous cell carcinoma, NOS	8070/3: Squamous cell carcinoma, NOS	8050-8089: squamous cell neoplasms	Not Brain	XI(f.4) Carcinomas of lung	Lung and Bronchus	IIB	T3	N0	M0	IIB	T3	N0	M0	33	4 or more regional lymph nodes removed	None; diagnosed at autopsy	Radiation after surgery	Surgery performed	Beam radiation	No/Unknown	Blank(s)	Blank(s)	Blank(s)	Blank(s)	Blank(s)	Blank(s)	7
9006278	Married (including common law)	Hospital inpatient/outpatient or clinic	Insured	55	White	Male	2011	Lung and Bronchus	Malignant	8.3 Carcinoma of trachea,bronchus, and lung	Unclassified	XI(f) Other and unspecified carcinomas	Lung	Lung	C34.3-Lower lobe, lung	343	8070	Malignant	Moderately differentiated; Grade II	Right - origin of primary	Positive histology	8070/3: Squamous cell carcinoma, NOS	8070/3: Squamous cell carcinoma, NOS	8050-8089: squamous cell neoplasms	Not Brain	XI(f.4) Carcinomas of lung	Lung and Bronchus	IB	T2a	N0	M0	IB	T2	N0	M0	45	4 or more regional lymph nodes removed	None; diagnosed at autopsy	No radiation and/or cancer-directed surgery	Surgery performed	None/Unknown	No/Unknown	Blank(s)	Blank(s)	Blank(s)	Blank(s)	Blank(s)	Blank(s)	96
9006387	Married (including common law)	Hospital inpatient/outpatient or clinic	Insured	71	White	Female	2011	Lung and Bronchus	Malignant	8.3 Carcinoma of trachea,bronchus, and lung	Unclassified	XI(f) Other and unspecified carcinomas	Lung	Lung	C34.1-Upper lobe, lung	341	8071	Malignant	Moderately differentiated; Grade II	Right - origin of primary	Positive histology	8071/3: Squamous cell carcinoma, keratinizing, NOS	8071/3: Squamous cell carcinoma, keratinizing, NOS	8050-8089: squamous cell neoplasms	Not Brain	XI(f.4) Carcinomas of lung	Lung and Bronchus	IIB	T3	N0	M0	IIB	T3	N0	M0	20	4 or more regional lymph nodes removed	None; diagnosed at autopsy	No radiation and/or cancer-directed surgery	Surgery performed	None/Unknown	No/Unknown	Blank(s)	Blank(s)	Blank(s)	Blank(s)	Blank(s)	Blank(s)	6
9006495	Divorced	Hospital inpatient/outpatient or clinic	Any Medicaid	76	White	Female	2011	Lung and Bronchus	Malignant	8.3 Carcinoma of trachea,bronchus, and lung	Unclassified	XI(f) Other and unspecified carcinomas	Lung	Lung	C34.3-Lower lobe, lung	343	8071	Malignant	Moderately differentiated; Grade II	Left - origin of primary	Positive histology	8071/3: Squamous cell carcinoma, keratinizing, NOS	8071/3: Squamous cell carcinoma, keratinizing, NOS	8050-8089: squamous cell neoplasms	Not Brain	XI(f.4) Carcinomas of lung	Lung and Bronchus	IA	T1b	N0	M0	IA	T1	N0	M0	33	4 or more regional lymph nodes removed	None; diagnosed at autopsy	No radiation and/or cancer-directed surgery	Surgery performed	None/Unknown	No/Unknown	Blank(s)	Blank(s)	Blank(s)	Blank(s)	Blank(s)	Blank(s)	15
9006531	Married (including common law)	Hospital inpatient/outpatient or clinic	Insured	71	Black	Female	2011	Lung and Bronchus	Malignant	8.3 Carcinoma of trachea,bronchus, and lung	Unclassified	XI(f) Other and unspecified carcinomas	Lung	Lung	C34.1-Upper lobe, lung	341	8070	Malignant	Poorly differentiated; Grade III	Left - origin of primary	Positive histology	8070/3: Squamous cell carcinoma, NOS	8070/3: Squamous cell carcinoma, NOS	8050-8089: squamous cell neoplasms	Not Brain	XI(f.4) Carcinomas of lung	Lung and Bronchus	IIIA	T4	N1	M0	IIIB	T4	N1	M0	33	1 to 3 regional lymph nodes removed	None; diagnosed at autopsy	No radiation and/or cancer-directed surgery	Surgery performed	None/Unknown	Yes	Blank(s)	Blank(s)	Blank(s)	Blank(s)	Blank(s)	Blank(s)	14
9007316	Married (including common law)	Hospital inpatient/outpatient or clinic	Insured/No specifics	61	White	Female	2011	Lung and Bronchus	Malignant	8.3 Carcinoma of trachea,bronchus, and lung	Unclassified	XI(f) Other and unspecified carcinomas	Lung	Lung	C34.1-Upper lobe, lung	341	8072	Malignant	Poorly differentiated; Grade III	Right - origin of primary	Positive histology	8072/3: Squamous cell carcinoma, large cell, nonkeratinizing, NOS	8072/3: Squamous cell carcinoma, large cell, nonkeratinizing, NOS	8050-8089: squamous cell neoplasms	Not Brain	XI(f.4) Carcinomas of lung	Lung and Bronchus	IB	T2a	N0	M0	IB	T2	N0	M0	30	1 to 3 regional lymph nodes removed	None; diagnosed at autopsy	No radiation and/or cancer-directed surgery	Surgery performed	None/Unknown	No/Unknown	Blank(s)	Blank(s)	Blank(s)	Blank(s)	Blank(s)	Blank(s)	3
9007493	Married (including common law)	Hospital inpatient/outpatient or clinic	Insured	73	White	Male	2011	Lung and Bronchus	Malignant	8.3 Carcinoma of trachea,bronchus, and lung	Unclassified	XI(f) Other and unspecified carcinomas	Lung	Lung	C34.2-Middle lobe, lung	342	8070	Malignant	Moderately differentiated; Grade II	Right - origin of primary	Positive histology	8070/3: Squamous cell carcinoma, NOS	8070/3: Squamous cell carcinoma, NOS	8050-8089: squamous cell neoplasms	Not Brain	XI(f.4) Carcinomas of lung	Lung and Bronchus	IA	T1a	N0	M0	IA	T1	N0	M0	21	1 to 3 regional lymph nodes removed	None; diagnosed at autopsy	No radiation and/or cancer-directed surgery	Surgery performed	None/Unknown	No/Unknown	Blank(s)	Blank(s)	Blank(s)	Blank(s)	Blank(s)	Blank(s)	1
9007505	Divorced	Hospital inpatient/outpatient or clinic	Any Medicaid	68	White	Female	2011	Lung and Bronchus	Malignant	8.3 Carcinoma of trachea,bronchus, and lung	Unclassified	XI(f) Other and unspecified carcinomas	Lung	Lung	C34.3-Lower lobe, lung	343	8071	Malignant	Moderately differentiated; Grade II	Right - origin of primary	Positive histology	8071/3: Squamous cell carcinoma, keratinizing, NOS	8071/3: Squamous cell carcinoma, keratinizing, NOS	8050-8089: squamous cell neoplasms	Not Brain	XI(f.4) Carcinomas of lung	Lung and Bronchus	IA	T1a	N0	M0	IA	T1	N0	M0	30	Sentinel node biopsy and lym nd removed different times	None; diagnosed at autopsy	No radiation and/or cancer-directed surgery	Surgery performed	None/Unknown	No/Unknown	Blank(s)	Blank(s)	Blank(s)	Blank(s)	Blank(s)	Blank(s)	6
9007520	Married (including common law)	Hospital inpatient/outpatient or clinic	Insured/No specifics	57	Other (American Indian/AK Native, Asian/Pacific Islander)	Male	2011	Lung and Bronchus	Malignant	8.3 Carcinoma of trachea,bronchus, and lung	Unclassified	XI(f) Other and unspecified carcinomas	Lung	Lung	C34.3-Lower lobe, lung	343	8070	Malignant	Poorly differentiated; Grade III	Right - origin of primary	Positive histology	8070/3: Squamous cell carcinoma, NOS	8070/3: Squamous cell carcinoma, NOS	8050-8089: squamous cell neoplasms	Not Brain	XI(f.4) Carcinomas of lung	Lung and Bronchus	IA	T1a	N0	M0	IA	T1	N0	M0	45	4 or more regional lymph nodes removed	None; diagnosed at autopsy	No radiation and/or cancer-directed surgery	Surgery performed	None/Unknown	No/Unknown	Blank(s)	Blank(s)	Blank(s)	Blank(s)	Blank(s)	Blank(s)	4
9007769	Single (never married)	Hospital inpatient/outpatient or clinic	Insured/No specifics	61	White	Male	2011	Lung and Bronchus	Malignant	8.3 Carcinoma of trachea,bronchus, and lung	Unclassified	XI(f) Other and unspecified carcinomas	Lung	Lung	C34.1-Upper lobe, lung	341	8070	Malignant	Moderately differentiated; Grade II	Right - origin of primary	Positive histology	8070/3: Squamous cell carcinoma, NOS	8070/3: Squamous cell carcinoma, NOS	8050-8089: squamous cell neoplasms	Not Brain	XI(f.4) Carcinomas of lung	Lung and Bronchus	IA	T1a	N0	M0	IA	T1	N0	M0	21	Biopsy or aspiration of regional lymph node, NOS	None; diagnosed at autopsy	No radiation and/or cancer-directed surgery	Surgery performed	None/Unknown	No/Unknown	Blank(s)	Blank(s)	Blank(s)	Blank(s)	Blank(s)	Blank(s)	3
9007900	Married (including common law)	Hospital inpatient/outpatient or clinic	Insured	79	White	Female	2010	Lung and Bronchus	Malignant	8.3 Carcinoma of trachea,bronchus, and lung	Unclassified	XI(f) Other and unspecified carcinomas	Lung	Lung	C34.1-Upper lobe, lung	341	8070	Malignant	Poorly differentiated; Grade III	Right - origin of primary	Positive histology	8070/3: Squamous cell carcinoma, NOS	8070/3: Squamous cell carcinoma, NOS	8050-8089: squamous cell neoplasms	Not Brain	XI(f.4) Carcinomas of lung	Lung and Bronchus	IB	T2a	N0	M0	IB	T2	N0	M0	33	4 or more regional lymph nodes removed	None; diagnosed at autopsy	No radiation and/or cancer-directed surgery	Surgery performed	None/Unknown	No/Unknown	Blank(s)	Blank(s)	Blank(s)	Blank(s)	Blank(s)	Blank(s)	19
9008308	Divorced	Hospital inpatient/outpatient or clinic	Insured	68	White	Male	2011	Lung and Bronchus	Malignant	8.3 Carcinoma of trachea,bronchus, and lung	Unclassified	XI(f) Other and unspecified carcinomas	Lung	Lung	C34.1-Upper lobe, lung	341	8071	Malignant	Moderately differentiated; Grade II	Left - origin of primary	Positive histology	8071/3: Squamous cell carcinoma, keratinizing, NOS	8071/3: Squamous cell carcinoma, keratinizing, NOS	8050-8089: squamous cell neoplasms	Not Brain	XI(f.4) Carcinomas of lung	Lung and Bronchus	IB	T2a	N0	M0	IB	T2	N0	M0	30	4 or more regional lymph nodes removed	None; diagnosed at autopsy	No radiation and/or cancer-directed surgery	Surgery performed	None/Unknown	No/Unknown	Blank(s)	Blank(s)	Blank(s)	Blank(s)	Blank(s)	Blank(s)	4
9008341	Widowed	Hospital inpatient/outpatient or clinic	Insured	74	White	Male	2011	Lung and Bronchus	Malignant	8.3 Carcinoma of trachea,bronchus, and lung	Unclassified	XI(f) Other and unspecified carcinomas	Lung	Lung	C34.3-Lower lobe, lung	343	8070	Malignant	Poorly differentiated; Grade III	Left - origin of primary	Positive histology	8070/3: Squamous cell carcinoma, NOS	8070/3: Squamous cell carcinoma, NOS	8050-8089: squamous cell neoplasms	Not Brain	XI(f.4) Carcinomas of lung	Lung and Bronchus	IB	T2a	N0	M0	IB	T2	N0	M0	30	4 or more regional lymph nodes removed	None; diagnosed at autopsy	No radiation and/or cancer-directed surgery	Surgery performed	None/Unknown	No/Unknown	Blank(s)	Blank(s)	Blank(s)	Blank(s)	Blank(s)	Blank(s)	9
9008949	Married (including common law)	Hospital inpatient/outpatient or clinic	Insured	76	White	Female	2011	Lung and Bronchus	Malignant	8.3 Carcinoma of trachea,bronchus, and lung	Unclassified	XI(f) Other and unspecified carcinomas	Lung	Lung	C34.1-Upper lobe, lung	341	8070	Malignant	Poorly differentiated; Grade III	Left - origin of primary	Positive histology	8070/3: Squamous cell carcinoma, NOS	8070/3: Squamous cell carcinoma, NOS	8050-8089: squamous cell neoplasms	Not Brain	XI(f.4) Carcinomas of lung	Lung and Bronchus	IB	T2a	N0	M0	IB	T2	N0	M0	30	4 or more regional lymph nodes removed	None; diagnosed at autopsy	No radiation and/or cancer-directed surgery	Surgery performed	None/Unknown	No/Unknown	Blank(s)	Blank(s)	Blank(s)	Blank(s)	Blank(s)	Blank(s)	10
9008996	Married (including common law)	Hospital inpatient/outpatient or clinic	Insured	66	White	Male	2011	Lung and Bronchus	Malignant	8.3 Carcinoma of trachea,bronchus, and lung	Unclassified	XI(f) Other and unspecified carcinomas	Lung	Lung	C34.3-Lower lobe, lung	343	8070	Malignant	Moderately differentiated; Grade II	Right - origin of primary	Positive histology	8070/3: Squamous cell carcinoma, NOS	8070/3: Squamous cell carcinoma, NOS	8050-8089: squamous cell neoplasms	Not Brain	XI(f.4) Carcinomas of lung	Lung and Bronchus	IA	T1a	N0	M0	IA	T1	N0	M0	30	4 or more regional lymph nodes removed	None; diagnosed at autopsy	No radiation and/or cancer-directed surgery	Surgery performed	None/Unknown	No/Unknown	Blank(s)	Blank(s)	Blank(s)	Blank(s)	Blank(s)	Blank(s)	26
9009669	Married (including common law)	Hospital inpatient/outpatient or clinic	Insured	87	White	Male	2011	Lung and Bronchus	Malignant	8.3 Carcinoma of trachea,bronchus, and lung	Unclassified	XI(f) Other and unspecified carcinomas	Lung	Lung	C34.3-Lower lobe, lung	343	8070	Malignant	Moderately differentiated; Grade II	Right - origin of primary	Positive histology	8070/3: Squamous cell carcinoma, NOS	8070/3: Squamous cell carcinoma, NOS	8050-8089: squamous cell neoplasms	Not Brain	XI(f.4) Carcinomas of lung	Lung and Bronchus	IIIA	T3	N1	M0	IIIB	T4	N1	M0	33	Number of regional lymph nodes removed unknown	None; diagnosed at autopsy	No radiation and/or cancer-directed surgery	Surgery performed	None/Unknown	No/Unknown	Blank(s)	Blank(s)	Blank(s)	Blank(s)	Blank(s)	Blank(s)	98
9009830	Married (including common law)	Hospital inpatient/outpatient or clinic	Insured	83	White	Male	2011	Lung and Bronchus	Malignant	8.3 Carcinoma of trachea,bronchus, and lung	Unclassified	XI(f) Other and unspecified carcinomas	Lung	Lung	C34.1-Upper lobe, lung	341	8072	Malignant	Poorly differentiated; Grade III	Left - origin of primary	Positive histology	8072/3: Squamous cell carcinoma, large cell, nonkeratinizing, NOS	8072/3: Squamous cell carcinoma, large cell, nonkeratinizing, NOS	8050-8089: squamous cell neoplasms	Not Brain	XI(f.4) Carcinomas of lung	Lung and Bronchus	IIIA	T4	N0	M0	IV	T2	N0	M1	33	4 or more regional lymph nodes removed	None; diagnosed at autopsy	No radiation and/or cancer-directed surgery	Surgery performed	None/Unknown	No/Unknown	Blank(s)	Blank(s)	Blank(s)	Blank(s)	Blank(s)	Blank(s)	8
9010162	Widowed	Hospital inpatient/outpatient or clinic	Insured	81	White	Female	2011	Lung and Bronchus	Malignant	8.3 Carcinoma of trachea,bronchus, and lung	Unclassified	XI(f) Other and unspecified carcinomas	Lung	Lung	C34.1-Upper lobe, lung	341	8070	Malignant	Moderately differentiated; Grade II	Right - origin of primary	Positive histology	8070/3: Squamous cell carcinoma, NOS	8070/3: Squamous cell carcinoma, NOS	8050-8089: squamous cell neoplasms	Not Brain	XI(f.4) Carcinomas of lung	Lung and Bronchus	IA	T1a	N0	M0	IA	T1	N0	M0	22	4 or more regional lymph nodes removed	None; diagnosed at autopsy	No radiation and/or cancer-directed surgery	Surgery performed	None/Unknown	No/Unknown	Blank(s)	Blank(s)	Blank(s)	Blank(s)	Blank(s)	Blank(s)	8
9010726	Divorced	Hospital inpatient/outpatient or clinic	Any Medicaid	66	White	Male	2011	Lung and Bronchus	Malignant	8.3 Carcinoma of trachea,bronchus, and lung	Unclassified	XI(f) Other and unspecified carcinomas	Lung	Lung	C34.1-Upper lobe, lung	341	8070	Malignant	Poorly differentiated; Grade III	Left - origin of primary	Positive histology	8070/3: Squamous cell carcinoma, NOS	8070/3: Squamous cell carcinoma, NOS	8050-8089: squamous cell neoplasms	Not Brain	XI(f.4) Carcinomas of lung	Lung and Bronchus	IA	T1a	N0	M0	IA	T1	N0	M0	30	None	None; diagnosed at autopsy	No radiation and/or cancer-directed surgery	Surgery performed	None/Unknown	No/Unknown	Blank(s)	Blank(s)	Blank(s)	Blank(s)	Blank(s)	Blank(s)	0
9011129	Divorced	Hospital inpatient/outpatient or clinic	Insured	68	White	Male	2011	Lung and Bronchus	Malignant	8.3 Carcinoma of trachea,bronchus, and lung	Unclassified	XI(f) Other and unspecified carcinomas	Lung	Lung	C34.0-Main bronchus	340	8070	Malignant	Poorly differentiated; Grade III	Right - origin of primary	Positive histology	8070/3: Squamous cell carcinoma, NOS	8070/3: Squamous cell carcinoma, NOS	8050-8089: squamous cell neoplasms	Not Brain	XI(f.4) Carcinomas of lung	Lung and Bronchus	IIIA	T4	N1	M0	IIIB	T4	N1	M0	55	4 or more regional lymph nodes removed	None; diagnosed at autopsy	No radiation and/or cancer-directed surgery	Surgery performed	None/Unknown	No/Unknown	Blank(s)	Blank(s)	Blank(s)	Blank(s)	Blank(s)	Blank(s)	9
9011505	Married (including common law)	Hospital inpatient/outpatient or clinic	Insured	76	White	Male	2011	Lung and Bronchus	Malignant	8.3 Carcinoma of trachea,bronchus, and lung	Unclassified	XI(f) Other and unspecified carcinomas	Lung	Lung	C34.1-Upper lobe, lung	341	8070	Malignant	Poorly differentiated; Grade III	Right - origin of primary	Positive histology	8070/3: Squamous cell carcinoma, NOS	8070/3: Squamous cell carcinoma, NOS	8050-8089: squamous cell neoplasms	Not Brain	XI(f.4) Carcinomas of lung	Lung and Bronchus	IIA	T2b	N0	M0	IB	T2	N0	M0	33	4 or more regional lymph nodes removed	None; diagnosed at autopsy	No radiation and/or cancer-directed surgery	Surgery performed	None/Unknown	Yes	Blank(s)	Blank(s)	Blank(s)	Blank(s)	Blank(s)	Blank(s)	7
9011799	Widowed	Hospital inpatient/outpatient or clinic	Insured	82	White	Female	2011	Lung and Bronchus	Malignant	8.3 Carcinoma of trachea,bronchus, and lung	Unclassified	XI(f) Other and unspecified carcinomas	Lung	Lung	C34.1-Upper lobe, lung	341	8070	Malignant	Well differentiated; Grade I	Right - origin of primary	Positive histology	8070/3: Squamous cell carcinoma, NOS	8070/3: Squamous cell carcinoma, NOS	8050-8089: squamous cell neoplasms	Not Brain	XI(f.4) Carcinomas of lung	Lung and Bronchus	IA	T1a	N0	M0	IA	T1	N0	M0	21	1 to 3 regional lymph nodes removed	None; diagnosed at autopsy	No radiation and/or cancer-directed surgery	Surgery performed	None/Unknown	No/Unknown	Blank(s)	Blank(s)	Blank(s)	Blank(s)	Blank(s)	Blank(s)	3
9011818	Married (including common law)	Hospital inpatient/outpatient or clinic	Insured	84	White	Male	2011	Lung and Bronchus	Malignant	8.3 Carcinoma of trachea,bronchus, and lung	Unclassified	XI(f) Other and unspecified carcinomas	Lung	Lung	C34.1-Upper lobe, lung	341	8070	Malignant	Moderately differentiated; Grade II	Left - origin of primary	Positive histology	8070/3: Squamous cell carcinoma, NOS	8070/3: Squamous cell carcinoma, NOS	8050-8089: squamous cell neoplasms	Not Brain	XI(f.4) Carcinomas of lung	Lung and Bronchus	IA	T1a	N0	M0	IA	T1	N0	M0	21	None	None; diagnosed at autopsy	No radiation and/or cancer-directed surgery	Surgery performed	None/Unknown	No/Unknown	Blank(s)	Blank(s)	Blank(s)	Blank(s)	Blank(s)	Blank(s)	0
9011836	Widowed	Hospital inpatient/outpatient or clinic	Insured	87	White	Female	2011	Lung and Bronchus	Malignant	8.3 Carcinoma of trachea,bronchus, and lung	Unclassified	XI(f) Other and unspecified carcinomas	Lung	Lung	C34.3-Lower lobe, lung	343	8070	Malignant	Poorly differentiated; Grade III	Left - origin of primary	Positive histology	8070/3: Squamous cell carcinoma, NOS	8070/3: Squamous cell carcinoma, NOS	8050-8089: squamous cell neoplasms	Not Brain	XI(f.4) Carcinomas of lung	Lung and Bronchus	IB	T2a	N0	M0	IB	T2	N0	M0	33	4 or more regional lymph nodes removed	None; diagnosed at autopsy	No radiation and/or cancer-directed surgery	Surgery performed	None/Unknown	No/Unknown	Blank(s)	Blank(s)	Blank(s)	Blank(s)	Blank(s)	Blank(s)	97
9012034	Married (including common law)	Hospital inpatient/outpatient or clinic	Insured	66	White	Male	2011	Lung and Bronchus	Malignant	8.3 Carcinoma of trachea,bronchus, and lung	Unclassified	XI(f) Other and unspecified carcinomas	Lung	Lung	C34.1-Upper lobe, lung	341	8070	Malignant	Moderately differentiated; Grade II	Left - origin of primary	Positive histology	8070/3: Squamous cell carcinoma, NOS	8070/3: Squamous cell carcinoma, NOS	8050-8089: squamous cell neoplasms	Not Brain	XI(f.4) Carcinomas of lung	Lung and Bronchus	IB	T2a	N0	M0	IB	T2	N0	M0	33	Number of regional lymph nodes removed unknown	None; diagnosed at autopsy	No radiation and/or cancer-directed surgery	Surgery performed	None/Unknown	No/Unknown	Blank(s)	Blank(s)	Blank(s)	Blank(s)	Blank(s)	Blank(s)	96
9013626	Divorced	Hospital inpatient/outpatient or clinic	Insured	77	White	Male	2011	Lung and Bronchus	Malignant	8.3 Carcinoma of trachea,bronchus, and lung	Unclassified	XI(f) Other and unspecified carcinomas	Lung	Lung	C34.3-Lower lobe, lung	343	8070	Malignant	Moderately differentiated; Grade II	Right - origin of primary	Positive histology	8070/3: Squamous cell carcinoma, NOS	8070/3: Squamous cell carcinoma, NOS	8050-8089: squamous cell neoplasms	Not Brain	XI(f.4) Carcinomas of lung	Lung and Bronchus	IIA	T2a	N1	M0	IIB	T2	N1	M0	30	4 or more regional lymph nodes removed	None; diagnosed at autopsy	No radiation and/or cancer-directed surgery	Surgery performed	None/Unknown	Yes	Blank(s)	Blank(s)	Blank(s)	Blank(s)	Blank(s)	Blank(s)	4
9014456	Married (including common law)	Hospital inpatient/outpatient or clinic	Insured	65	White	Male	2011	Lung and Bronchus	Malignant	8.3 Carcinoma of trachea,bronchus, and lung	Unclassified	XI(f) Other and unspecified carcinomas	Lung	Lung	C34.1-Upper lobe, lung	341	8070	Malignant	Moderately differentiated; Grade II	Right - origin of primary	Positive histology	8070/3: Squamous cell carcinoma, NOS	8070/3: Squamous cell carcinoma, NOS	8050-8089: squamous cell neoplasms	Not Brain	XI(f.4) Carcinomas of lung	Lung and Bronchus	IA	T1b	N0	M0	IA	T1	N0	M0	33	4 or more regional lymph nodes removed	None; diagnosed at autopsy	No radiation and/or cancer-directed surgery	Surgery performed	None/Unknown	No/Unknown	Blank(s)	Blank(s)	Blank(s)	Blank(s)	Blank(s)	Blank(s)	14
9014597	Married (including common law)	Hospital inpatient/outpatient or clinic	Insured	74	White	Male	2011	Lung and Bronchus	Malignant	8.3 Carcinoma of trachea,bronchus, and lung	Unclassified	XI(f) Other and unspecified carcinomas	Lung	Lung	C34.1-Upper lobe, lung	341	8070	Malignant	Moderately differentiated; Grade II	Right - origin of primary	Positive histology	8070/3: Squamous cell carcinoma, NOS	8070/3: Squamous cell carcinoma, NOS	8050-8089: squamous cell neoplasms	Not Brain	XI(f.4) Carcinomas of lung	Lung and Bronchus	IA	T1a	N0	M0	IA	T1	N0	M0	33	4 or more regional lymph nodes removed	None; diagnosed at autopsy	No radiation and/or cancer-directed surgery	Surgery performed	None/Unknown	No/Unknown	Blank(s)	Blank(s)	Blank(s)	Blank(s)	Blank(s)	Blank(s)	8
9014600	Married (including common law)	Hospital inpatient/outpatient or clinic	Insured	56	White	Male	2011	Lung and Bronchus	Malignant	8.3 Carcinoma of trachea,bronchus, and lung	Unclassified	XI(f) Other and unspecified carcinomas	Lung	Lung	C34.1-Upper lobe, lung	341	8070	Malignant	Moderately differentiated; Grade II	Right - origin of primary	Positive histology	8070/3: Squamous cell carcinoma, NOS	8070/3: Squamous cell carcinoma, NOS	8050-8089: squamous cell neoplasms	Not Brain	XI(f.4) Carcinomas of lung	Lung and Bronchus	IIB	T2b	N1	M0	IIB	T2	N1	M0	56	4 or more regional lymph nodes removed	Non-primary surgical procedure to other regional sites	No radiation and/or cancer-directed surgery	Surgery performed	None/Unknown	Yes	Blank(s)	Blank(s)	Blank(s)	Blank(s)	Blank(s)	Blank(s)	11
9014826	Married (including common law)	Hospital inpatient/outpatient or clinic	Insured	68	White	Male	2011	Lung and Bronchus	Malignant	8.3 Carcinoma of trachea,bronchus, and lung	Unclassified	XI(f) Other and unspecified carcinomas	Lung	Lung	C34.8-Overlapping lesion of lung	348	8070	Malignant	Poorly differentiated; Grade III	Right - origin of primary	Positive histology	8070/3: Squamous cell carcinoma, NOS	8070/3: Squamous cell carcinoma, NOS	8050-8089: squamous cell neoplasms	Not Brain	XI(f.4) Carcinomas of lung	Lung and Bronchus	IB	T2a	N0	M0	IB	T2	N0	M0	33	4 or more regional lymph nodes removed	None; diagnosed at autopsy	No radiation and/or cancer-directed surgery	Surgery performed	None/Unknown	No/Unknown	Blank(s)	Blank(s)	Blank(s)	Blank(s)	Blank(s)	Blank(s)	14
9014959	Widowed	Hospital inpatient/outpatient or clinic	Insured/No specifics	69	White	Female	2011	Lung and Bronchus	Malignant	8.3 Carcinoma of trachea,bronchus, and lung	Unclassified	XI(f) Other and unspecified carcinomas	Lung	Lung	C34.1-Upper lobe, lung	341	8070	Malignant	Moderately differentiated; Grade II	Left - origin of primary	Positive histology	8070/3: Squamous cell carcinoma, NOS	8070/3: Squamous cell carcinoma, NOS	8050-8089: squamous cell neoplasms	Not Brain	XI(f.4) Carcinomas of lung	Lung and Bronchus	IA	T1a	N0	M0	IA	T1	N0	M0	33	4 or more regional lymph nodes removed	None; diagnosed at autopsy	No radiation and/or cancer-directed surgery	Surgery performed	None/Unknown	No/Unknown	Blank(s)	Blank(s)	Blank(s)	Blank(s)	Blank(s)	Blank(s)	14
9015003	Widowed	Hospital inpatient/outpatient or clinic	Insured	83	White	Female	2011	Lung and Bronchus	Malignant	8.3 Carcinoma of trachea,bronchus, and lung	Unclassified	XI(f) Other and unspecified carcinomas	Lung	Lung	C34.1-Upper lobe, lung	341	8070	Malignant	Moderately differentiated; Grade II	Left - origin of primary	Positive histology	8070/3: Squamous cell carcinoma, NOS	8070/3: Squamous cell carcinoma, NOS	8050-8089: squamous cell neoplasms	Not Brain	XI(f.4) Carcinomas of lung	Lung and Bronchus	IA	T1b	N0	M0	IA	T1	N0	M0	33	4 or more regional lymph nodes removed	None; diagnosed at autopsy	No radiation and/or cancer-directed surgery	Surgery performed	None/Unknown	No/Unknown	Blank(s)	Blank(s)	Blank(s)	Blank(s)	Blank(s)	Blank(s)	16
9015843	Single (never married)	Hospital inpatient/outpatient or clinic	Insured	64	White	Female	2011	Lung and Bronchus	Malignant	8.3 Carcinoma of trachea,bronchus, and lung	Unclassified	XI(f) Other and unspecified carcinomas	Lung	Lung	C34.3-Lower lobe, lung	343	8070	Malignant	Poorly differentiated; Grade III	Right - origin of primary	Positive histology	8070/3: Squamous cell carcinoma, NOS	8070/3: Squamous cell carcinoma, NOS	8050-8089: squamous cell neoplasms	Not Brain	XI(f.4) Carcinomas of lung	Lung and Bronchus	IB	T2a	N0	M0	IB	T2	N0	M0	30	4 or more regional lymph nodes removed	None; diagnosed at autopsy	No radiation and/or cancer-directed surgery	Surgery performed	None/Unknown	Yes	Blank(s)	Blank(s)	Blank(s)	Blank(s)	Blank(s)	Blank(s)	16
9016255	Divorced	Hospital inpatient/outpatient or clinic	Any Medicaid	74	White	Female	2011	Lung and Bronchus	Malignant	8.3 Carcinoma of trachea,bronchus, and lung	Unclassified	XI(f) Other and unspecified carcinomas	Lung	Lung	C34.3-Lower lobe, lung	343	8070	Malignant	Moderately differentiated; Grade II	Right - origin of primary	Positive histology	8070/3: Squamous cell carcinoma, NOS	8070/3: Squamous cell carcinoma, NOS	8050-8089: squamous cell neoplasms	Not Brain	XI(f.4) Carcinomas of lung	Lung and Bronchus	IB	T2a	N0	M0	IB	T2	N0	M0	33	Sentinel node biopsy and lym nd removed different times	None; diagnosed at autopsy	No radiation and/or cancer-directed surgery	Surgery performed	None/Unknown	No/Unknown	Blank(s)	Blank(s)	Blank(s)	Blank(s)	Blank(s)	Blank(s)	21
9018291	Divorced	Hospital inpatient/outpatient or clinic	Insured	42	White	Female	2011	Lung and Bronchus	Malignant	8.3 Carcinoma of trachea,bronchus, and lung	Unclassified	XI(f) Other and unspecified carcinomas	Lung	Lung	C34.1-Upper lobe, lung	341	8071	Malignant	Moderately differentiated; Grade II	Left - origin of primary	Positive histology	8071/3: Squamous cell carcinoma, keratinizing, NOS	8071/3: Squamous cell carcinoma, keratinizing, NOS	8050-8089: squamous cell neoplasms	Not Brain	XI(f.4) Carcinomas of lung	Lung and Bronchus	IIIA	T3	N1	M0	IIIB	T4	N1	M0	33	4 or more regional lymph nodes removed	None; diagnosed at autopsy	No radiation and/or cancer-directed surgery	Surgery performed	None/Unknown	Yes	Blank(s)	Blank(s)	Blank(s)	Blank(s)	Blank(s)	Blank(s)	98
9018333	Married (including common law)	Hospital inpatient/outpatient or clinic	Any Medicaid	84	White	Female	2011	Lung and Bronchus	Malignant	8.3 Carcinoma of trachea,bronchus, and lung	Unclassified	XI(f) Other and unspecified carcinomas	Lung	Lung	C34.1-Upper lobe, lung	341	8070	Malignant	Moderately differentiated; Grade II	Right - origin of primary	Positive histology	8070/3: Squamous cell carcinoma, NOS	8070/3: Squamous cell carcinoma, NOS	8050-8089: squamous cell neoplasms	Not Brain	XI(f.4) Carcinomas of lung	Lung and Bronchus	IIB	T3	N0	M0	IIB	T3	N0	M0	33	4 or more regional lymph nodes removed	None; diagnosed at autopsy	No radiation and/or cancer-directed surgery	Surgery performed	None/Unknown	No/Unknown	Blank(s)	Blank(s)	Blank(s)	Blank(s)	Blank(s)	Blank(s)	12
9018917	Married (including common law)	Hospital inpatient/outpatient or clinic	Insured	50	White	Female	2011	Lung and Bronchus	Malignant	8.3 Carcinoma of trachea,bronchus, and lung	Unclassified	XI(f) Other and unspecified carcinomas	Lung	Lung	C34.3-Lower lobe, lung	343	8070	Malignant	Poorly differentiated; Grade III	Left - origin of primary	Positive histology	8070/3: Squamous cell carcinoma, NOS	8070/3: Squamous cell carcinoma, NOS	8050-8089: squamous cell neoplasms	Not Brain	XI(f.4) Carcinomas of lung	Lung and Bronchus	IIIA	T4	N0	M0	IIIB	T4	N0	M0	21	4 or more regional lymph nodes removed	None; diagnosed at autopsy	Radiation after surgery	Surgery performed	Beam radiation	Yes	Blank(s)	Blank(s)	Blank(s)	Blank(s)	Blank(s)	Blank(s)	0
9020472	Single (never married)	Hospital inpatient/outpatient or clinic	Any Medicaid	60	White	Male	2011	Lung and Bronchus	Malignant	8.3 Carcinoma of trachea,bronchus, and lung	Unclassified	XI(f) Other and unspecified carcinomas	Lung	Lung	C34.3-Lower lobe, lung	343	8070	Malignant	Poorly differentiated; Grade III	Right - origin of primary	Positive histology	8070/3: Squamous cell carcinoma, NOS	8070/3: Squamous cell carcinoma, NOS	8050-8089: squamous cell neoplasms	Not Brain	XI(f.4) Carcinomas of lung	Lung and Bronchus	IA	T1b	N0	M0	IA	T1	N0	M0	33	4 or more regional lymph nodes removed	None; diagnosed at autopsy	No radiation and/or cancer-directed surgery	Surgery performed	None/Unknown	No/Unknown	Blank(s)	Blank(s)	Blank(s)	Blank(s)	Blank(s)	Blank(s)	10
9021166	Married (including common law)	Hospital inpatient/outpatient or clinic	Insured	54	White	Male	2011	Lung and Bronchus	Malignant	8.3 Carcinoma of trachea,bronchus, and lung	Unclassified	XI(f) Other and unspecified carcinomas	Lung	Lung	C34.3-Lower lobe, lung	343	8070	Malignant	Poorly differentiated; Grade III	Right - origin of primary	Positive histology	8070/3: Squamous cell carcinoma, NOS	8070/3: Squamous cell carcinoma, NOS	8050-8089: squamous cell neoplasms	Not Brain	XI(f.4) Carcinomas of lung	Lung and Bronchus	IIA	T1b	N1	M0	IIA	T1	N1	M0	33	4 or more regional lymph nodes removed	None; diagnosed at autopsy	No radiation and/or cancer-directed surgery	Surgery performed	None/Unknown	Yes	Blank(s)	Blank(s)	Blank(s)	Blank(s)	Blank(s)	Blank(s)	7
9021357	Divorced	Hospital inpatient/outpatient or clinic	Any Medicaid	66	White	Female	2011	Lung and Bronchus	Malignant	8.3 Carcinoma of trachea,bronchus, and lung	Unclassified	XI(f) Other and unspecified carcinomas	Lung	Lung	C34.1-Upper lobe, lung	341	8070	Malignant	Moderately differentiated; Grade II	Left - origin of primary	Positive histology	8070/3: Squamous cell carcinoma, NOS	8070/3: Squamous cell carcinoma, NOS	8050-8089: squamous cell neoplasms	Not Brain	XI(f.4) Carcinomas of lung	Lung and Bronchus	IB	T2a	N0	M0	IB	T2	N0	M0	33	4 or more regional lymph nodes removed	None; diagnosed at autopsy	No radiation and/or cancer-directed surgery	Surgery performed	None/Unknown	No/Unknown	Blank(s)	Blank(s)	Blank(s)	Blank(s)	Blank(s)	Blank(s)	4
9023651	Single (never married)	Hospital inpatient/outpatient or clinic	Insured/No specifics	70	White	Female	2011	Lung and Bronchus	Malignant	8.3 Carcinoma of trachea,bronchus, and lung	Unclassified	XI(f) Other and unspecified carcinomas	Lung	Lung	C34.1-Upper lobe, lung	341	8070	Malignant	Moderately differentiated; Grade II	Left - origin of primary	Positive histology	8070/3: Squamous cell carcinoma, NOS	8070/3: Squamous cell carcinoma, NOS	8050-8089: squamous cell neoplasms	Not Brain	XI(f.4) Carcinomas of lung	Lung and Bronchus	IB	T2a	N0	M0	IB	T2	N0	M0	33	4 or more regional lymph nodes removed	None; diagnosed at autopsy	No radiation and/or cancer-directed surgery	Surgery performed	None/Unknown	No/Unknown	Blank(s)	Blank(s)	Blank(s)	Blank(s)	Blank(s)	Blank(s)	32
9023963	Widowed	Hospital inpatient/outpatient or clinic	Insured	73	White	Male	2011	Lung and Bronchus	Malignant	8.3 Carcinoma of trachea,bronchus, and lung	Unclassified	XI(f) Other and unspecified carcinomas	Lung	Lung	C34.1-Upper lobe, lung	341	8070	Malignant	Moderately differentiated; Grade II	Left - origin of primary	Positive histology	8070/3: Squamous cell carcinoma, NOS	8070/3: Squamous cell carcinoma, NOS	8050-8089: squamous cell neoplasms	Not Brain	XI(f.4) Carcinomas of lung	Lung and Bronchus	IA	T1b	N0	M0	IA	T1	N0	M0	30	4 or more regional lymph nodes removed	None; diagnosed at autopsy	No radiation and/or cancer-directed surgery	Surgery performed	None/Unknown	Yes	Blank(s)	Blank(s)	Blank(s)	Blank(s)	Blank(s)	Blank(s)	5
9024118	Married (including common law)	Hospital inpatient/outpatient or clinic	Insured/No specifics	63	White	Male	2011	Lung and Bronchus	Malignant	8.3 Carcinoma of trachea,bronchus, and lung	Unclassified	XI(f) Other and unspecified carcinomas	Lung	Lung	C34.1-Upper lobe, lung	341	8070	Malignant	Poorly differentiated; Grade III	Right - origin of primary	Positive histology	8070/3: Squamous cell carcinoma, NOS	8070/3: Squamous cell carcinoma, NOS	8050-8089: squamous cell neoplasms	Not Brain	XI(f.4) Carcinomas of lung	Lung and Bronchus	IB	T2a	N0	M0	IB	T2	N0	M0	33	4 or more regional lymph nodes removed	None; diagnosed at autopsy	No radiation and/or cancer-directed surgery	Surgery performed	None/Unknown	Yes	Blank(s)	Blank(s)	Blank(s)	Blank(s)	Blank(s)	Blank(s)	26
9025267	Divorced	Hospital inpatient/outpatient or clinic	Insured	71	White	Male	2011	Lung and Bronchus	Malignant	8.3 Carcinoma of trachea,bronchus, and lung	Unclassified	XI(f) Other and unspecified carcinomas	Lung	Lung	C34.1-Upper lobe, lung	341	8070	Malignant	Poorly differentiated; Grade III	Left - origin of primary	Positive histology	8070/3: Squamous cell carcinoma, NOS	8070/3: Squamous cell carcinoma, NOS	8050-8089: squamous cell neoplasms	Not Brain	XI(f.4) Carcinomas of lung	Lung and Bronchus	IA	T1b	N0	M0	IA	T1	N0	M0	21	4 or more regional lymph nodes removed	None; diagnosed at autopsy	No radiation and/or cancer-directed surgery	Surgery performed	None/Unknown	No/Unknown	Blank(s)	Blank(s)	Blank(s)	Blank(s)	Blank(s)	Blank(s)	98
9025802	Widowed	Hospital inpatient/outpatient or clinic	Insured	90	White	Female	2011	Lung and Bronchus	Malignant	8.3 Carcinoma of trachea,bronchus, and lung	Unclassified	XI(f) Other and unspecified carcinomas	Lung	Lung	C34.1-Upper lobe, lung	341	8070	Malignant	Poorly differentiated; Grade III	Left - origin of primary	Positive histology	8070/3: Squamous cell carcinoma, NOS	8070/3: Squamous cell carcinoma, NOS	8050-8089: squamous cell neoplasms	Not Brain	XI(f.4) Carcinomas of lung	Lung and Bronchus	IA	T1a	N0	M0	IA	T1	N0	M0	21	4 or more regional lymph nodes removed	None; diagnosed at autopsy	No radiation and/or cancer-directed surgery	Surgery performed	None/Unknown	No/Unknown	Blank(s)	Blank(s)	Blank(s)	Blank(s)	Blank(s)	Blank(s)	4
9026075	Divorced	Hospital inpatient/outpatient or clinic	Any Medicaid	48	White	Female	2011	Lung and Bronchus	Malignant	8.3 Carcinoma of trachea,bronchus, and lung	Unclassified	XI(f) Other and unspecified carcinomas	Lung	Lung	C34.8-Overlapping lesion of lung	348	8070	Malignant	Poorly differentiated; Grade III	Right - origin of primary	Positive histology	8070/3: Squamous cell carcinoma, NOS	8070/3: Squamous cell carcinoma, NOS	8050-8089: squamous cell neoplasms	Not Brain	XI(f.4) Carcinomas of lung	Lung and Bronchus	IB	T2a	N0	M0	IB	T2	N0	M0	56	4 or more regional lymph nodes removed	None; diagnosed at autopsy	No radiation and/or cancer-directed surgery	Surgery performed	None/Unknown	No/Unknown	Blank(s)	Blank(s)	Blank(s)	Blank(s)	Blank(s)	Blank(s)	10
9026161	Married (including common law)	Hospital inpatient/outpatient or clinic	Insured	77	White	Male	2011	Lung and Bronchus	Malignant	8.3 Carcinoma of trachea,bronchus, and lung	Unclassified	XI(f) Other and unspecified carcinomas	Lung	Lung	C34.2-Middle lobe, lung	342	8070	Malignant	Well differentiated; Grade I	Right - origin of primary	Positive histology	8070/3: Squamous cell carcinoma, NOS	8070/3: Squamous cell carcinoma, NOS	8050-8089: squamous cell neoplasms	Not Brain	XI(f.4) Carcinomas of lung	Lung and Bronchus	IA	T1a	N0	M0	IA	T1	N0	M0	30	None	None; diagnosed at autopsy	No radiation and/or cancer-directed surgery	Surgery performed	None/Unknown	No/Unknown	Blank(s)	Blank(s)	Blank(s)	Blank(s)	Blank(s)	Blank(s)	0
9026582	Single (never married)	Hospital inpatient/outpatient or clinic	Any Medicaid	80	White	Male	2011	Lung and Bronchus	Malignant	8.3 Carcinoma of trachea,bronchus, and lung	Unclassified	XI(f) Other and unspecified carcinomas	Lung	Lung	C34.1-Upper lobe, lung	341	8070	Malignant	Moderately differentiated; Grade II	Left - origin of primary	Positive histology	8070/3: Squamous cell carcinoma, NOS	8070/3: Squamous cell carcinoma, NOS	8050-8089: squamous cell neoplasms	Not Brain	XI(f.4) Carcinomas of lung	Lung and Bronchus	IB	T2a	N0	M0	IB	T2	N0	M0	45	4 or more regional lymph nodes removed	None; diagnosed at autopsy	No radiation and/or cancer-directed surgery	Surgery performed	None/Unknown	No/Unknown	Blank(s)	Blank(s)	Blank(s)	Blank(s)	Blank(s)	Blank(s)	10
9028776	Married (including common law)	Hospital inpatient/outpatient or clinic	Insured	72	White	Female	2011	Lung and Bronchus	Malignant	8.3 Carcinoma of trachea,bronchus, and lung	Unclassified	XI(f) Other and unspecified carcinomas	Lung	Lung	C34.1-Upper lobe, lung	341	8070	Malignant	Moderately differentiated; Grade II	Right - origin of primary	Positive histology	8070/3: Squamous cell carcinoma, NOS	8070/3: Squamous cell carcinoma, NOS	8050-8089: squamous cell neoplasms	Not Brain	XI(f.4) Carcinomas of lung	Lung and Bronchus	IA	T1b	N0	M0	IA	T1	N0	M0	33	4 or more regional lymph nodes removed	None; diagnosed at autopsy	No radiation and/or cancer-directed surgery	Surgery performed	None/Unknown	No/Unknown	Blank(s)	Blank(s)	Blank(s)	Blank(s)	Blank(s)	Blank(s)	97
9028879	Divorced	Hospital inpatient/outpatient or clinic	Any Medicaid	67	White	Female	2011	Lung and Bronchus	Malignant	8.3 Carcinoma of trachea,bronchus, and lung	Unclassified	XI(f) Other and unspecified carcinomas	Lung	Lung	C34.1-Upper lobe, lung	341	8070	Malignant	Moderately differentiated; Grade II	Right - origin of primary	Positive histology	8070/3: Squamous cell carcinoma, NOS	8070/3: Squamous cell carcinoma, NOS	8050-8089: squamous cell neoplasms	Not Brain	XI(f.4) Carcinomas of lung	Lung and Bronchus	IIIA	T3	N1	M0	IIB	T2	N1	M0	33	4 or more regional lymph nodes removed	None; diagnosed at autopsy	No radiation and/or cancer-directed surgery	Surgery performed	None/Unknown	No/Unknown	Blank(s)	Blank(s)	Blank(s)	Blank(s)	Blank(s)	Blank(s)	11
9030179	Widowed	Hospital inpatient/outpatient or clinic	Insured/No specifics	62	White	Male	2011	Lung and Bronchus	Malignant	8.3 Carcinoma of trachea,bronchus, and lung	Unclassified	XI(f) Other and unspecified carcinomas	Lung	Lung	C34.9-Lung, NOS	349	8070	Malignant	Moderately differentiated; Grade II	Right - origin of primary	Positive histology	8070/3: Squamous cell carcinoma, NOS	8070/3: Squamous cell carcinoma, NOS	8050-8089: squamous cell neoplasms	Not Brain	XI(f.4) Carcinomas of lung	Lung and Bronchus	IA	T1a	N0	M0	IA	T1	N0	M0	30	4 or more regional lymph nodes removed	None; diagnosed at autopsy	No radiation and/or cancer-directed surgery	Surgery performed	None/Unknown	No/Unknown	Blank(s)	Blank(s)	Blank(s)	Blank(s)	Blank(s)	Blank(s)	8
9031756	Married (including common law)	Hospital inpatient/outpatient or clinic	Insured/No specifics	73	White	Male	2011	Lung and Bronchus	Malignant	8.3 Carcinoma of trachea,bronchus, and lung	Unclassified	XI(f) Other and unspecified carcinomas	Lung	Lung	C34.1-Upper lobe, lung	341	8070	Malignant	Poorly differentiated; Grade III	Left - origin of primary	Positive histology	8070/3: Squamous cell carcinoma, NOS	8070/3: Squamous cell carcinoma, NOS	8050-8089: squamous cell neoplasms	Not Brain	XI(f.4) Carcinomas of lung	Lung and Bronchus	IIB	T2b	N1	M0	IIB	T2	N1	M0	33	4 or more regional lymph nodes removed	None; diagnosed at autopsy	No radiation and/or cancer-directed surgery	Surgery performed	None/Unknown	No/Unknown	Blank(s)	Blank(s)	Blank(s)	Blank(s)	Blank(s)	Blank(s)	7
9031803	Married (including common law)	Hospital inpatient/outpatient or clinic	Insured/No specifics	70	White	Female	2011	Lung and Bronchus	Malignant	8.3 Carcinoma of trachea,bronchus, and lung	Unclassified	XI(f) Other and unspecified carcinomas	Lung	Lung	C34.1-Upper lobe, lung	341	8070	Malignant	Moderately differentiated; Grade II	Right - origin of primary	Positive histology	8070/3: Squamous cell carcinoma, NOS	8070/3: Squamous cell carcinoma, NOS	8050-8089: squamous cell neoplasms	Not Brain	XI(f.4) Carcinomas of lung	Lung and Bronchus	IIB	T3	N0	M0	IIIB	T4	N0	M0	45	4 or more regional lymph nodes removed	None; diagnosed at autopsy	No radiation and/or cancer-directed surgery	Surgery performed	None/Unknown	No/Unknown	Blank(s)	Blank(s)	Blank(s)	Blank(s)	Blank(s)	Blank(s)	13
9032013	Married (including common law)	Hospital inpatient/outpatient or clinic	Insured	79	White	Male	2012	Lung and Bronchus	Malignant	8.3 Carcinoma of trachea,bronchus, and lung	Unclassified	XI(f) Other and unspecified carcinomas	Lung	Lung	C34.1-Upper lobe, lung	341	8070	Malignant	Poorly differentiated; Grade III	Right - origin of primary	Positive histology	8070/3: Squamous cell carcinoma, NOS	8070/3: Squamous cell carcinoma, NOS	8050-8089: squamous cell neoplasms	Not Brain	XI(f.4) Carcinomas of lung	Lung and Bronchus	IIB	T3	N0	M0	IIB	T3	N0	M0	46	4 or more regional lymph nodes removed	None; diagnosed at autopsy	No radiation and/or cancer-directed surgery	Surgery performed	None/Unknown	No/Unknown	Blank(s)	Blank(s)	Blank(s)	Blank(s)	Blank(s)	Blank(s)	15
9032377	Single (never married)	Hospital inpatient/outpatient or clinic	Insured	67	White	Female	2011	Lung and Bronchus	Malignant	8.3 Carcinoma of trachea,bronchus, and lung	Unclassified	XI(f) Other and unspecified carcinomas	Lung	Lung	C34.3-Lower lobe, lung	343	8070	Malignant	Moderately differentiated; Grade II	Right - origin of primary	Positive histology	8070/3: Squamous cell carcinoma, NOS	8070/3: Squamous cell carcinoma, NOS	8050-8089: squamous cell neoplasms	Not Brain	XI(f.4) Carcinomas of lung	Lung and Bronchus	IB	T2a	N0	M0	IB	T2	N0	M0	33	4 or more regional lymph nodes removed	None; diagnosed at autopsy	No radiation and/or cancer-directed surgery	Surgery performed	None/Unknown	No/Unknown	Blank(s)	Blank(s)	Blank(s)	Blank(s)	Blank(s)	Blank(s)	11
9032899	Married (including common law)	Hospital inpatient/outpatient or clinic	Insured	70	White	Male	2011	Lung and Bronchus	Malignant	8.3 Carcinoma of trachea,bronchus, and lung	Unclassified	XI(f) Other and unspecified carcinomas	Lung	Lung	C34.3-Lower lobe, lung	343	8070	Malignant	Poorly differentiated; Grade III	Left - origin of primary	Positive histology	8070/3: Squamous cell carcinoma, NOS	8070/3: Squamous cell carcinoma, NOS	8050-8089: squamous cell neoplasms	Not Brain	XI(f.4) Carcinomas of lung	Lung and Bronchus	IA	T1a	N0	M0	IA	T1	N0	M0	33	4 or more regional lymph nodes removed	None; diagnosed at autopsy	No radiation and/or cancer-directed surgery	Surgery performed	None/Unknown	No/Unknown	Blank(s)	Blank(s)	Blank(s)	Blank(s)	Blank(s)	Blank(s)	7
9033237	Divorced	Hospital inpatient/outpatient or clinic	Insured	50	White	Male	2011	Lung and Bronchus	Malignant	8.3 Carcinoma of trachea,bronchus, and lung	Unclassified	XI(f) Other and unspecified carcinomas	Lung	Lung	C34.3-Lower lobe, lung	343	8070	Malignant	Poorly differentiated; Grade III	Left - origin of primary	Positive histology	8070/3: Squamous cell carcinoma, NOS	8070/3: Squamous cell carcinoma, NOS	8050-8089: squamous cell neoplasms	Not Brain	XI(f.4) Carcinomas of lung	Lung and Bronchus	IA	T1a	N0	M0	IA	T1	N0	M0	21	None	None; diagnosed at autopsy	No radiation and/or cancer-directed surgery	Surgery performed	None/Unknown	No/Unknown	Blank(s)	Blank(s)	Blank(s)	Blank(s)	Blank(s)	Blank(s)	0
9033504	Married (including common law)	Hospital inpatient/outpatient or clinic	Insured/No specifics	67	White	Female	2011	Lung and Bronchus	Malignant	8.3 Carcinoma of trachea,bronchus, and lung	Unclassified	XI(f) Other and unspecified carcinomas	Lung	Lung	C34.3-Lower lobe, lung	343	8070	Malignant	Poorly differentiated; Grade III	Right - origin of primary	Positive histology	8070/3: Squamous cell carcinoma, NOS	8070/3: Squamous cell carcinoma, NOS	8050-8089: squamous cell neoplasms	Not Brain	XI(f.4) Carcinomas of lung	Lung and Bronchus	IA	T1a	N0	M0	IA	T1	N0	M0	21	4 or more regional lymph nodes removed	None; diagnosed at autopsy	No radiation and/or cancer-directed surgery	Surgery performed	None/Unknown	No/Unknown	Blank(s)	Blank(s)	Blank(s)	Blank(s)	Blank(s)	Blank(s)	4
9035312	Married (including common law)	Hospital inpatient/outpatient or clinic	Insured	77	White	Female	2012	Lung and Bronchus	Malignant	8.3 Carcinoma of trachea,bronchus, and lung	Unclassified	XI(f) Other and unspecified carcinomas	Lung	Lung	C34.3-Lower lobe, lung	343	8070	Malignant	Moderately differentiated; Grade II	Left - origin of primary	Positive histology	8070/3: Squamous cell carcinoma, NOS	8070/3: Squamous cell carcinoma, NOS	8050-8089: squamous cell neoplasms	Not Brain	XI(f.4) Carcinomas of lung	Lung and Bronchus	IA	T1a	N0	M0	IA	T1	N0	M0	33	4 or more regional lymph nodes removed	None; diagnosed at autopsy	No radiation and/or cancer-directed surgery	Surgery performed	None/Unknown	No/Unknown	Blank(s)	Blank(s)	Blank(s)	Blank(s)	Blank(s)	Blank(s)	17
9035642	Married (including common law)	Hospital inpatient/outpatient or clinic	Insured	76	White	Male	2012	Lung and Bronchus	Malignant	8.3 Carcinoma of trachea,bronchus, and lung	Unclassified	XI(f) Other and unspecified carcinomas	Lung	Lung	C34.3-Lower lobe, lung	343	8071	Malignant	Moderately differentiated; Grade II	Right - origin of primary	Positive histology	8071/3: Squamous cell carcinoma, keratinizing, NOS	8071/3: Squamous cell carcinoma, keratinizing, NOS	8050-8089: squamous cell neoplasms	Not Brain	XI(f.4) Carcinomas of lung	Lung and Bronchus	IIA	T2b	N0	M0	IB	T2	N0	M0	30	4 or more regional lymph nodes removed	None; diagnosed at autopsy	No radiation and/or cancer-directed surgery	Surgery performed	None/Unknown	No/Unknown	Blank(s)	Blank(s)	Blank(s)	Blank(s)	Blank(s)	Blank(s)	11
9035716	Married (including common law)	Hospital inpatient/outpatient or clinic	Insured/No specifics	69	White	Female	2012	Lung and Bronchus	Malignant	8.3 Carcinoma of trachea,bronchus, and lung	Unclassified	XI(f) Other and unspecified carcinomas	Lung	Lung	C34.3-Lower lobe, lung	343	8071	Malignant	Moderately differentiated; Grade II	Left - origin of primary	Positive histology	8071/3: Squamous cell carcinoma, keratinizing, NOS	8071/3: Squamous cell carcinoma, keratinizing, NOS	8050-8089: squamous cell neoplasms	Not Brain	XI(f.4) Carcinomas of lung	Lung and Bronchus	IIB	T3	N0	M0	IB	T2	N0	M0	56	4 or more regional lymph nodes removed	None; diagnosed at autopsy	No radiation and/or cancer-directed surgery	Surgery performed	None/Unknown	Yes	Blank(s)	Blank(s)	Blank(s)	Blank(s)	Blank(s)	Blank(s)	12
9035729	Married (including common law)	Hospital inpatient/outpatient or clinic	Insured	75	White	Male	2012	Lung and Bronchus	Malignant	8.3 Carcinoma of trachea,bronchus, and lung	Unclassified	XI(f) Other and unspecified carcinomas	Lung	Lung	C34.3-Lower lobe, lung	343	8070	Malignant	Poorly differentiated; Grade III	Right - origin of primary	Positive histology	8070/3: Squamous cell carcinoma, NOS	8070/3: Squamous cell carcinoma, NOS	8050-8089: squamous cell neoplasms	Not Brain	XI(f.4) Carcinomas of lung	Lung and Bronchus	IA	T1b	N0	M0	IA	T1	N0	M0	30	4 or more regional lymph nodes removed	None; diagnosed at autopsy	No radiation and/or cancer-directed surgery	Surgery performed	None/Unknown	No/Unknown	Blank(s)	Blank(s)	Blank(s)	Blank(s)	Blank(s)	Blank(s)	12
9036126	Divorced	Hospital inpatient/outpatient or clinic	Insured/No specifics	69	White	Male	2012	Lung and Bronchus	Malignant	8.3 Carcinoma of trachea,bronchus, and lung	Unclassified	XI(f) Other and unspecified carcinomas	Lung	Lung	C34.1-Upper lobe, lung	341	8070	Malignant	Poorly differentiated; Grade III	Left - origin of primary	Positive histology	8070/3: Squamous cell carcinoma, NOS	8070/3: Squamous cell carcinoma, NOS	8050-8089: squamous cell neoplasms	Not Brain	XI(f.4) Carcinomas of lung	Lung and Bronchus	IB	T2a	N0	M0	IB	T2	N0	M0	90	4 or more regional lymph nodes removed	Non-primary surgical procedure to other regional sites	Radiation after surgery	Surgery performed	Beam radiation	No/Unknown	Blank(s)	Blank(s)	Blank(s)	Blank(s)	Blank(s)	Blank(s)	4
9036543	Divorced	Hospital inpatient/outpatient or clinic	Insured/No specifics	73	White	Female	2012	Lung and Bronchus	Malignant	8.3 Carcinoma of trachea,bronchus, and lung	Unclassified	XI(f) Other and unspecified carcinomas	Lung	Lung	C34.3-Lower lobe, lung	343	8072	Malignant	Moderately differentiated; Grade II	Right - origin of primary	Positive histology	8072/3: Squamous cell carcinoma, large cell, nonkeratinizing, NOS	8072/3: Squamous cell carcinoma, large cell, nonkeratinizing, NOS	8050-8089: squamous cell neoplasms	Not Brain	XI(f.4) Carcinomas of lung	Lung and Bronchus	IA	T1b	N0	M0	IA	T1	N0	M0	33	4 or more regional lymph nodes removed	None; diagnosed at autopsy	No radiation and/or cancer-directed surgery	Surgery performed	None/Unknown	No/Unknown	Blank(s)	Blank(s)	Blank(s)	Blank(s)	Blank(s)	Blank(s)	30
9037374	Widowed	Hospital inpatient/outpatient or clinic	Insured	79	White	Female	2012	Lung and Bronchus	Malignant	8.3 Carcinoma of trachea,bronchus, and lung	Unclassified	XI(f) Other and unspecified carcinomas	Lung	Lung	C34.1-Upper lobe, lung	341	8070	Malignant	Poorly differentiated; Grade III	Left - origin of primary	Positive histology	8070/3: Squamous cell carcinoma, NOS	8070/3: Squamous cell carcinoma, NOS	8050-8089: squamous cell neoplasms	Not Brain	XI(f.4) Carcinomas of lung	Lung and Bronchus	IA	T1a	N0	M0	IA	T1	N0	M0	21	4 or more regional lymph nodes removed	None; diagnosed at autopsy	No radiation and/or cancer-directed surgery	Surgery performed	None/Unknown	No/Unknown	Blank(s)	Blank(s)	Blank(s)	Blank(s)	Blank(s)	Blank(s)	18
9037422	Married (including common law)	Hospital inpatient/outpatient or clinic	Insured	81	White	Male	2012	Lung and Bronchus	Malignant	8.3 Carcinoma of trachea,bronchus, and lung	Unclassified	XI(f) Other and unspecified carcinomas	Lung	Lung	C34.1-Upper lobe, lung	341	8071	Malignant	Poorly differentiated; Grade III	Right - origin of primary	Positive histology	8071/3: Squamous cell carcinoma, keratinizing, NOS	8071/3: Squamous cell carcinoma, keratinizing, NOS	8050-8089: squamous cell neoplasms	Not Brain	XI(f.4) Carcinomas of lung	Lung and Bronchus	IA	T1a	N0	M0	IA	T1	N0	M0	33	4 or more regional lymph nodes removed	None; diagnosed at autopsy	No radiation and/or cancer-directed surgery	Surgery performed	None/Unknown	No/Unknown	Blank(s)	Blank(s)	Blank(s)	Blank(s)	Blank(s)	Blank(s)	23
9038010	Single (never married)	Hospital inpatient/outpatient or clinic	Insured	76	Black	Female	2012	Lung and Bronchus	Malignant	8.3 Carcinoma of trachea,bronchus, and lung	Unclassified	XI(f) Other and unspecified carcinomas	Lung	Lung	C34.1-Upper lobe, lung	341	8070	Malignant	Moderately differentiated; Grade II	Left - origin of primary	Positive histology	8070/3: Squamous cell carcinoma, NOS	8070/3: Squamous cell carcinoma, NOS	8050-8089: squamous cell neoplasms	Not Brain	XI(f.4) Carcinomas of lung	Lung and Bronchus	IA	T1a	N0	M0	IA	T1	N0	M0	22	4 or more regional lymph nodes removed	None; diagnosed at autopsy	No radiation and/or cancer-directed surgery	Surgery performed	None/Unknown	No/Unknown	Blank(s)	Blank(s)	Blank(s)	Blank(s)	Blank(s)	Blank(s)	16
9038058	Married (including common law)	Hospital inpatient/outpatient or clinic	Insured	60	White	Male	2012	Lung and Bronchus	Malignant	8.3 Carcinoma of trachea,bronchus, and lung	Unclassified	XI(f) Other and unspecified carcinomas	Lung	Lung	C34.1-Upper lobe, lung	341	8071	Malignant	Moderately differentiated; Grade II	Right - origin of primary	Positive histology	8071/3: Squamous cell carcinoma, keratinizing, NOS	8071/3: Squamous cell carcinoma, keratinizing, NOS	8050-8089: squamous cell neoplasms	Not Brain	XI(f.4) Carcinomas of lung	Lung and Bronchus	IA	T1a	N0	M0	IA	T1	N0	M0	33	4 or more regional lymph nodes removed	None; diagnosed at autopsy	No radiation and/or cancer-directed surgery	Surgery performed	None/Unknown	No/Unknown	Blank(s)	Blank(s)	Blank(s)	Blank(s)	Blank(s)	Blank(s)	25
9038067	Separated	Hospital inpatient/outpatient or clinic	Insured	79	White	Female	2012	Lung and Bronchus	Malignant	8.3 Carcinoma of trachea,bronchus, and lung	Unclassified	XI(f) Other and unspecified carcinomas	Lung	Lung	C34.3-Lower lobe, lung	343	8072	Malignant	Poorly differentiated; Grade III	Right - origin of primary	Positive histology	8072/3: Squamous cell carcinoma, large cell, nonkeratinizing, NOS	8072/3: Squamous cell carcinoma, large cell, nonkeratinizing, NOS	8050-8089: squamous cell neoplasms	Not Brain	XI(f.4) Carcinomas of lung	Lung and Bronchus	IA	T1b	N0	M0	IA	T1	N0	M0	33	4 or more regional lymph nodes removed	None; diagnosed at autopsy	No radiation and/or cancer-directed surgery	Surgery performed	None/Unknown	No/Unknown	Blank(s)	Blank(s)	Blank(s)	Blank(s)	Blank(s)	Blank(s)	14
9039271	Widowed	Hospital inpatient/outpatient or clinic	Insured	74	White	Female	2012	Lung and Bronchus	Malignant	8.3 Carcinoma of trachea,bronchus, and lung	Unclassified	XI(f) Other and unspecified carcinomas	Lung	Lung	C34.1-Upper lobe, lung	341	8070	Malignant	Poorly differentiated; Grade III	Left - origin of primary	Positive histology	8070/3: Squamous cell carcinoma, NOS	8070/3: Squamous cell carcinoma, NOS	8050-8089: squamous cell neoplasms	Not Brain	XI(f.4) Carcinomas of lung	Lung and Bronchus	IIIA	T3	N1	M0	IIIA	T3	N1	M0	46	4 or more regional lymph nodes removed	None; diagnosed at autopsy	No radiation and/or cancer-directed surgery	Surgery performed	None/Unknown	Yes	Blank(s)	Blank(s)	Blank(s)	Blank(s)	Blank(s)	Blank(s)	18
9039909	Married (including common law)	Hospital inpatient/outpatient or clinic	Insured	76	White	Female	2012	Lung and Bronchus	Malignant	8.3 Carcinoma of trachea,bronchus, and lung	Unclassified	XI(f) Other and unspecified carcinomas	Lung	Lung	C34.1-Upper lobe, lung	341	8072	Malignant	Moderately differentiated; Grade II	Right - origin of primary	Positive histology	8072/3: Squamous cell carcinoma, large cell, nonkeratinizing, NOS	8072/3: Squamous cell carcinoma, large cell, nonkeratinizing, NOS	8050-8089: squamous cell neoplasms	Not Brain	XI(f.4) Carcinomas of lung	Lung and Bronchus	IB	T2a	N0	M0	IB	T2	N0	M0	33	1 to 3 regional lymph nodes removed	None; diagnosed at autopsy	No radiation and/or cancer-directed surgery	Surgery performed	None/Unknown	No/Unknown	Blank(s)	Blank(s)	Blank(s)	Blank(s)	Blank(s)	Blank(s)	3
9039965	Single (never married)	Hospital inpatient/outpatient or clinic	Insured	53	White	Male	2012	Lung and Bronchus	Malignant	8.3 Carcinoma of trachea,bronchus, and lung	Unclassified	XI(f) Other and unspecified carcinomas	Lung	Lung	C34.1-Upper lobe, lung	341	8071	Malignant	Moderately differentiated; Grade II	Right - origin of primary	Positive histology	8071/3: Squamous cell carcinoma, keratinizing, NOS	8071/3: Squamous cell carcinoma, keratinizing, NOS	8050-8089: squamous cell neoplasms	Not Brain	XI(f.4) Carcinomas of lung	Lung and Bronchus	IA	T1a	N0	M0	IA	T1	N0	M0	33	4 or more regional lymph nodes removed	None; diagnosed at autopsy	No radiation and/or cancer-directed surgery	Surgery performed	None/Unknown	No/Unknown	Blank(s)	Blank(s)	Blank(s)	Blank(s)	Blank(s)	Blank(s)	5
9040490	Single (never married)	Hospital inpatient/outpatient or clinic	Any Medicaid	59	Black	Male	2012	Lung and Bronchus	Malignant	8.3 Carcinoma of trachea,bronchus, and lung	Unclassified	XI(f) Other and unspecified carcinomas	Lung	Lung	C34.1-Upper lobe, lung	341	8071	Malignant	Poorly differentiated; Grade III	Right - origin of primary	Positive histology	8071/3: Squamous cell carcinoma, keratinizing, NOS	8071/3: Squamous cell carcinoma, keratinizing, NOS	8050-8089: squamous cell neoplasms	Not Brain	XI(f.4) Carcinomas of lung	Lung and Bronchus	IB	T2a	N0	M0	IB	T2	N0	M0	33	4 or more regional lymph nodes removed	None; diagnosed at autopsy	No radiation and/or cancer-directed surgery	Surgery performed	None/Unknown	No/Unknown	Blank(s)	Blank(s)	Blank(s)	Blank(s)	Blank(s)	Blank(s)	5
9042094	Single (never married)	Hospital inpatient/outpatient or clinic	Any Medicaid	86	White	Female	2012	Lung and Bronchus	Malignant	8.3 Carcinoma of trachea,bronchus, and lung	Unclassified	XI(f) Other and unspecified carcinomas	Lung	Lung	C34.1-Upper lobe, lung	341	8070	Malignant	Poorly differentiated; Grade III	Right - origin of primary	Positive histology	8070/3: Squamous cell carcinoma, NOS	8070/3: Squamous cell carcinoma, NOS	8050-8089: squamous cell neoplasms	Not Brain	XI(f.4) Carcinomas of lung	Lung and Bronchus	IA	T1a	N0	M0	IA	T1	N0	M0	21	None	None; diagnosed at autopsy	No radiation and/or cancer-directed surgery	Surgery performed	None/Unknown	No/Unknown	Blank(s)	Blank(s)	Blank(s)	Blank(s)	Blank(s)	Blank(s)	0
9043366	Married (including common law)	Hospital inpatient/outpatient or clinic	Insured/No specifics	72	White	Female	2012	Lung and Bronchus	Malignant	8.3 Carcinoma of trachea,bronchus, and lung	Unclassified	XI(f) Other and unspecified carcinomas	Lung	Lung	C34.9-Lung, NOS	349	8071	Malignant	Poorly differentiated; Grade III	Left - origin of primary	Positive histology	8071/3: Squamous cell carcinoma, keratinizing, NOS	8071/3: Squamous cell carcinoma, keratinizing, NOS	8050-8089: squamous cell neoplasms	Not Brain	XI(f.4) Carcinomas of lung	Lung and Bronchus	IIIA	T3	N1	M0	IIIA	T3	N1	M0	30	4 or more regional lymph nodes removed	None; diagnosed at autopsy	No radiation and/or cancer-directed surgery	Surgery performed	None/Unknown	Yes	Blank(s)	Blank(s)	Blank(s)	Blank(s)	Blank(s)	Blank(s)	5
9044704	Married (including common law)	Hospital inpatient/outpatient or clinic	Insured/No specifics	59	White	Male	2012	Lung and Bronchus	Malignant	8.3 Carcinoma of trachea,bronchus, and lung	Unclassified	XI(f) Other and unspecified carcinomas	Lung	Lung	C34.1-Upper lobe, lung	341	8070	Malignant	Poorly differentiated; Grade III	Right - origin of primary	Positive histology	8070/3: Squamous cell carcinoma, NOS	8070/3: Squamous cell carcinoma, NOS	8050-8089: squamous cell neoplasms	Not Brain	XI(f.4) Carcinomas of lung	Lung and Bronchus	IIB	T3	N0	M0	IIB	T3	N0	M0	33	4 or more regional lymph nodes removed	None; diagnosed at autopsy	No radiation and/or cancer-directed surgery	Surgery performed	None/Unknown	No/Unknown	Blank(s)	Blank(s)	Blank(s)	Blank(s)	Blank(s)	Blank(s)	21
9045053	Widowed	Hospital inpatient/outpatient or clinic	Insured	80	White	Female	2012	Lung and Bronchus	Malignant	8.3 Carcinoma of trachea,bronchus, and lung	Unclassified	XI(f) Other and unspecified carcinomas	Lung	Lung	C34.1-Upper lobe, lung	341	8070	Malignant	Moderately differentiated; Grade II	Left - origin of primary	Positive histology	8070/3: Squamous cell carcinoma, NOS	8070/3: Squamous cell carcinoma, NOS	8050-8089: squamous cell neoplasms	Not Brain	XI(f.4) Carcinomas of lung	Lung and Bronchus	IB	T2a	N0	M0	IB	T2	N0	M0	21	None	None; diagnosed at autopsy	No radiation and/or cancer-directed surgery	Surgery performed	None/Unknown	No/Unknown	Blank(s)	Blank(s)	Blank(s)	Blank(s)	Blank(s)	Blank(s)	0
9045465	Widowed	Hospital inpatient/outpatient or clinic	Any Medicaid	76	White	Female	2012	Lung and Bronchus	Malignant	8.3 Carcinoma of trachea,bronchus, and lung	Unclassified	XI(f) Other and unspecified carcinomas	Lung	Lung	C34.1-Upper lobe, lung	341	8070	Malignant	Moderately differentiated; Grade II	Left - origin of primary	Positive histology	8070/3: Squamous cell carcinoma, NOS	8070/3: Squamous cell carcinoma, NOS	8050-8089: squamous cell neoplasms	Not Brain	XI(f.4) Carcinomas of lung	Lung and Bronchus	IA	T1b	N0	M0	IA	T1	N0	M0	33	4 or more regional lymph nodes removed	None; diagnosed at autopsy	No radiation and/or cancer-directed surgery	Surgery performed	None/Unknown	No/Unknown	Blank(s)	Blank(s)	Blank(s)	Blank(s)	Blank(s)	Blank(s)	97
9045512	Widowed	Hospital inpatient/outpatient or clinic	Insured	77	White	Female	2012	Lung and Bronchus	Malignant	8.3 Carcinoma of trachea,bronchus, and lung	Unclassified	XI(f) Other and unspecified carcinomas	Lung	Lung	C34.1-Upper lobe, lung	341	8070	Malignant	Poorly differentiated; Grade III	Right - origin of primary	Positive histology	8070/3: Squamous cell carcinoma, NOS	8070/3: Squamous cell carcinoma, NOS	8050-8089: squamous cell neoplasms	Not Brain	XI(f.4) Carcinomas of lung	Lung and Bronchus	IA	T1a	N0	M0	IA	T1	N0	M0	21	Number of regional lymph nodes removed unknown	None; diagnosed at autopsy	No radiation and/or cancer-directed surgery	Surgery performed	None/Unknown	No/Unknown	Blank(s)	Blank(s)	Blank(s)	Blank(s)	Blank(s)	Blank(s)	97
9045685	Single (never married)	Hospital inpatient/outpatient or clinic	Insured	55	White	Female	2012	Lung and Bronchus	Malignant	8.3 Carcinoma of trachea,bronchus, and lung	Unclassified	XI(f) Other and unspecified carcinomas	Lung	Lung	C34.1-Upper lobe, lung	341	8070	Malignant	Poorly differentiated; Grade III	Right - origin of primary	Positive histology	8070/3: Squamous cell carcinoma, NOS	8070/3: Squamous cell carcinoma, NOS	8050-8089: squamous cell neoplasms	Not Brain	XI(f.4) Carcinomas of lung	Lung and Bronchus	IA	T1a	N0	M0	IA	T1	N0	M0	33	4 or more regional lymph nodes removed	None; diagnosed at autopsy	Radiation before and after surgery	Surgery performed	Beam radiation	Yes	Blank(s)	Blank(s)	Blank(s)	Blank(s)	Blank(s)	Blank(s)	13
9045768	Widowed	Hospital inpatient/outpatient or clinic	Insured	77	Black	Female	2012	Lung and Bronchus	Malignant	8.3 Carcinoma of trachea,bronchus, and lung	Unclassified	XI(f) Other and unspecified carcinomas	Lung	Lung	C34.1-Upper lobe, lung	341	8070	Malignant	Moderately differentiated; Grade II	Right - origin of primary	Positive histology	8070/3: Squamous cell carcinoma, NOS	8070/3: Squamous cell carcinoma, NOS	8050-8089: squamous cell neoplasms	Not Brain	XI(f.4) Carcinomas of lung	Lung and Bronchus	IB	T2a	N0	M0	IB	T2	N0	M0	33	4 or more regional lymph nodes removed	None; diagnosed at autopsy	No radiation and/or cancer-directed surgery	Surgery performed	None/Unknown	No/Unknown	Blank(s)	Blank(s)	Blank(s)	Blank(s)	Blank(s)	Blank(s)	5
9046520	Widowed	Hospital inpatient/outpatient or clinic	Insured	83	White	Male	2012	Lung and Bronchus	Malignant	8.3 Carcinoma of trachea,bronchus, and lung	Unclassified	XI(f) Other and unspecified carcinomas	Lung	Lung	C34.1-Upper lobe, lung	341	8070	Malignant	Moderately differentiated; Grade II	Right - origin of primary	Positive histology	8070/3: Squamous cell carcinoma, NOS	8070/3: Squamous cell carcinoma, NOS	8050-8089: squamous cell neoplasms	Not Brain	XI(f.4) Carcinomas of lung	Lung and Bronchus	IB	T2a	N0	M0	IB	T2	N0	M0	33	4 or more regional lymph nodes removed	None; diagnosed at autopsy	No radiation and/or cancer-directed surgery	Surgery performed	None/Unknown	No/Unknown	Blank(s)	Blank(s)	Blank(s)	Blank(s)	Blank(s)	Blank(s)	9
9046944	Widowed	Hospital inpatient/outpatient or clinic	Any Medicaid	80	White	Female	2011	Lung and Bronchus	Malignant	8.3 Carcinoma of trachea,bronchus, and lung	Unclassified	XI(f) Other and unspecified carcinomas	Lung	Lung	C34.1-Upper lobe, lung	341	8070	Malignant	Poorly differentiated; Grade III	Right - origin of primary	Positive histology	8070/3: Squamous cell carcinoma, NOS	8070/3: Squamous cell carcinoma, NOS	8050-8089: squamous cell neoplasms	Not Brain	XI(f.4) Carcinomas of lung	Lung and Bronchus	IIIA	T4	N0	M0	IV	T1	N0	M1	21	1 to 3 regional lymph nodes removed	None; diagnosed at autopsy	No radiation and/or cancer-directed surgery	Surgery performed	None/Unknown	No/Unknown	Blank(s)	Blank(s)	Blank(s)	Blank(s)	Blank(s)	Blank(s)	1
9047001	Single (never married)	Hospital inpatient/outpatient or clinic	Any Medicaid	77	Black	Female	2012	Lung and Bronchus	Malignant	8.3 Carcinoma of trachea,bronchus, and lung	Unclassified	XI(f) Other and unspecified carcinomas	Lung	Lung	C34.3-Lower lobe, lung	343	8070	Malignant	Poorly differentiated; Grade III	Left - origin of primary	Positive histology	8070/3: Squamous cell carcinoma, NOS	8070/3: Squamous cell carcinoma, NOS	8050-8089: squamous cell neoplasms	Not Brain	XI(f.4) Carcinomas of lung	Lung and Bronchus	IA	T1a	N0	M0	IA	T1	N0	M0	22	4 or more regional lymph nodes removed	None; diagnosed at autopsy	No radiation and/or cancer-directed surgery	Surgery performed	None/Unknown	No/Unknown	Blank(s)	Blank(s)	Blank(s)	Blank(s)	Blank(s)	Blank(s)	97
9047069	Married (including common law)	Hospital inpatient/outpatient or clinic	Insured	61	White	Male	2012	Lung and Bronchus	Malignant	8.3 Carcinoma of trachea,bronchus, and lung	Unclassified	XI(f) Other and unspecified carcinomas	Lung	Lung	C34.1-Upper lobe, lung	341	8070	Malignant	Moderately differentiated; Grade II	Right - origin of primary	Positive histology	8070/3: Squamous cell carcinoma, NOS	8070/3: Squamous cell carcinoma, NOS	8050-8089: squamous cell neoplasms	Not Brain	XI(f.4) Carcinomas of lung	Lung and Bronchus	IIB	T2b	N1	M0	IIB	T2	N1	M0	56	4 or more regional lymph nodes removed	None; diagnosed at autopsy	No radiation and/or cancer-directed surgery	Surgery performed	None/Unknown	No/Unknown	Blank(s)	Blank(s)	Blank(s)	Blank(s)	Blank(s)	Blank(s)	14
9048012	Married (including common law)	Hospital inpatient/outpatient or clinic	Insured	65	Black	Male	2012	Lung and Bronchus	Malignant	8.3 Carcinoma of trachea,bronchus, and lung	Unclassified	XI(f) Other and unspecified carcinomas	Lung	Lung	C34.3-Lower lobe, lung	343	8070	Malignant	Poorly differentiated; Grade III	Right - origin of primary	Positive histology	8070/3: Squamous cell carcinoma, NOS	8070/3: Squamous cell carcinoma, NOS	8050-8089: squamous cell neoplasms	Not Brain	XI(f.4) Carcinomas of lung	Lung and Bronchus	IA	T1a	N0	M0	IA	T1	N0	M0	30	1 to 3 regional lymph nodes removed	None; diagnosed at autopsy	No radiation and/or cancer-directed surgery	Surgery performed	None/Unknown	No/Unknown	Blank(s)	Blank(s)	Blank(s)	Blank(s)	Blank(s)	Blank(s)	2
9048644	Divorced	Hospital inpatient/outpatient or clinic	Insured	34	White	Male	2012	Lung and Bronchus	Malignant	8.3 Carcinoma of trachea,bronchus, and lung	Unclassified	XI(f) Other and unspecified carcinomas	Lung	Lung	C34.1-Upper lobe, lung	341	8070	Malignant	Poorly differentiated; Grade III	Right - origin of primary	Positive histology	8070/3: Squamous cell carcinoma, NOS	8070/3: Squamous cell carcinoma, NOS	8050-8089: squamous cell neoplasms	Not Brain	XI(f.4) Carcinomas of lung	Lung and Bronchus	IIIA	T3	N1	M0	IIIB	T4	N1	M0	56	4 or more regional lymph nodes removed	None; diagnosed at autopsy	Radiation after surgery	Surgery performed	Beam radiation	Yes	Blank(s)	Blank(s)	Blank(s)	Blank(s)	Blank(s)	Blank(s)	37
9048656	Married (including common law)	Hospital inpatient/outpatient or clinic	Insured	69	White	Male	2012	Lung and Bronchus	Malignant	8.3 Carcinoma of trachea,bronchus, and lung	Unclassified	XI(f) Other and unspecified carcinomas	Lung	Lung	C34.3-Lower lobe, lung	343	8070	Malignant	Moderately differentiated; Grade II	Right - origin of primary	Positive histology	8070/3: Squamous cell carcinoma, NOS	8070/3: Squamous cell carcinoma, NOS	8050-8089: squamous cell neoplasms	Not Brain	XI(f.4) Carcinomas of lung	Lung and Bronchus	IIA	T2a	N1	M0	IIB	T2	N1	M0	33	4 or more regional lymph nodes removed	None; diagnosed at autopsy	No radiation and/or cancer-directed surgery	Surgery performed	None/Unknown	No/Unknown	Blank(s)	Blank(s)	Blank(s)	Blank(s)	Blank(s)	Blank(s)	29
9048726	Married (including common law)	Hospital inpatient/outpatient or clinic	Insured/No specifics	62	White	Female	2012	Lung and Bronchus	Malignant	8.3 Carcinoma of trachea,bronchus, and lung	Unclassified	XI(f) Other and unspecified carcinomas	Lung	Lung	C34.3-Lower lobe, lung	343	8070	Malignant	Moderately differentiated; Grade II	Left - origin of primary	Positive histology	8070/3: Squamous cell carcinoma, NOS	8070/3: Squamous cell carcinoma, NOS	8050-8089: squamous cell neoplasms	Not Brain	XI(f.4) Carcinomas of lung	Lung and Bronchus	IA	T1a	N0	M0	IA	T1	N0	M0	22	4 or more regional lymph nodes removed	None; diagnosed at autopsy	No radiation and/or cancer-directed surgery	Surgery performed	None/Unknown	No/Unknown	Blank(s)	Blank(s)	Blank(s)	Blank(s)	Blank(s)	Blank(s)	13
9049378	Married (including common law)	Hospital inpatient/outpatient or clinic	Any Medicaid	84	White	Male	2012	Lung and Bronchus	Malignant	8.3 Carcinoma of trachea,bronchus, and lung	Unclassified	XI(f) Other and unspecified carcinomas	Lung	Lung	C34.1-Upper lobe, lung	341	8072	Malignant	Moderately differentiated; Grade II	Right - origin of primary	Positive histology	8072/3: Squamous cell carcinoma, large cell, nonkeratinizing, NOS	8072/3: Squamous cell carcinoma, large cell, nonkeratinizing, NOS	8050-8089: squamous cell neoplasms	Not Brain	XI(f.4) Carcinomas of lung	Lung and Bronchus	IIA	T2b	N0	M0	IB	T2	N0	M0	33	4 or more regional lymph nodes removed	None; diagnosed at autopsy	No radiation and/or cancer-directed surgery	Surgery performed	None/Unknown	No/Unknown	Blank(s)	Blank(s)	Blank(s)	Blank(s)	Blank(s)	Blank(s)	9
9049802	Married (including common law)	Hospital inpatient/outpatient or clinic	Insured	65	White	Female	2012	Lung and Bronchus	Malignant	8.3 Carcinoma of trachea,bronchus, and lung	Unclassified	XI(f) Other and unspecified carcinomas	Lung	Lung	C34.1-Upper lobe, lung	341	8070	Malignant	Poorly differentiated; Grade III	Left - origin of primary	Positive histology	8070/3: Squamous cell carcinoma, NOS	8070/3: Squamous cell carcinoma, NOS	8050-8089: squamous cell neoplasms	Not Brain	XI(f.4) Carcinomas of lung	Lung and Bronchus	IB	T2a	N0	M0	IB	T2	N0	M0	33	4 or more regional lymph nodes removed	None; diagnosed at autopsy	No radiation and/or cancer-directed surgery	Surgery performed	None/Unknown	No/Unknown	Blank(s)	Blank(s)	Blank(s)	Blank(s)	Blank(s)	Blank(s)	10
9050256	Married (including common law)	Hospital inpatient/outpatient or clinic	Insured	59	White	Female	2012	Lung and Bronchus	Malignant	8.3 Carcinoma of trachea,bronchus, and lung	Unclassified	XI(f) Other and unspecified carcinomas	Lung	Lung	C34.1-Upper lobe, lung	341	8070	Malignant	Poorly differentiated; Grade III	Right - origin of primary	Positive histology	8070/3: Squamous cell carcinoma, NOS	8070/3: Squamous cell carcinoma, NOS	8050-8089: squamous cell neoplasms	Not Brain	XI(f.4) Carcinomas of lung	Lung and Bronchus	IIA	T2b	N0	M0	IB	T2	N0	M0	33	4 or more regional lymph nodes removed	None; diagnosed at autopsy	No radiation and/or cancer-directed surgery	Surgery performed	None/Unknown	Yes	Blank(s)	Blank(s)	Blank(s)	Blank(s)	Blank(s)	Blank(s)	98
9050854	Divorced	Hospital inpatient/outpatient or clinic	Any Medicaid	58	White	Female	2012	Lung and Bronchus	Malignant	8.3 Carcinoma of trachea,bronchus, and lung	Unclassified	XI(f) Other and unspecified carcinomas	Lung	Lung	C34.1-Upper lobe, lung	341	8070	Malignant	Moderately differentiated; Grade II	Right - origin of primary	Positive histology	8070/3: Squamous cell carcinoma, NOS	8070/3: Squamous cell carcinoma, NOS	8050-8089: squamous cell neoplasms	Not Brain	XI(f.4) Carcinomas of lung	Lung and Bronchus	IIA	T2b	N0	M0	IB	T2	N0	M0	33	Sentinel node biopsy and lym nd removed same/unstated time	None; diagnosed at autopsy	No radiation and/or cancer-directed surgery	Surgery performed	None/Unknown	Yes	Blank(s)	Blank(s)	Blank(s)	Blank(s)	Blank(s)	Blank(s)	9
9050880	Single (never married)	Hospital inpatient/outpatient or clinic	Any Medicaid	60	White	Male	2012	Lung and Bronchus	Malignant	8.3 Carcinoma of trachea,bronchus, and lung	Unclassified	XI(f) Other and unspecified carcinomas	Lung	Lung	C34.3-Lower lobe, lung	343	8070	Malignant	Poorly differentiated; Grade III	Left - origin of primary	Positive histology	8070/3: Squamous cell carcinoma, NOS	8070/3: Squamous cell carcinoma, NOS	8050-8089: squamous cell neoplasms	Not Brain	XI(f.4) Carcinomas of lung	Lung and Bronchus	IIB	T3	N0	M0	IIB	T3	N0	M0	46	Number of regional lymph nodes removed unknown	None; diagnosed at autopsy	No radiation and/or cancer-directed surgery	Surgery performed	None/Unknown	No/Unknown	Blank(s)	Blank(s)	Blank(s)	Blank(s)	Blank(s)	Blank(s)	97
9051256	Single (never married)	Hospital inpatient/outpatient or clinic	Any Medicaid	72	White	Male	2012	Lung and Bronchus	Malignant	8.3 Carcinoma of trachea,bronchus, and lung	Unclassified	XI(f) Other and unspecified carcinomas	Lung	Lung	C34.1-Upper lobe, lung	341	8070	Malignant	Moderately differentiated; Grade II	Left - origin of primary	Positive histology	8070/3: Squamous cell carcinoma, NOS	8070/3: Squamous cell carcinoma, NOS	8050-8089: squamous cell neoplasms	Not Brain	XI(f.4) Carcinomas of lung	Lung and Bronchus	IIA	T1b	N1	M0	IIA	T1	N1	M0	33	4 or more regional lymph nodes removed	None; diagnosed at autopsy	No radiation and/or cancer-directed surgery	Surgery performed	None/Unknown	No/Unknown	Blank(s)	Blank(s)	Blank(s)	Blank(s)	Blank(s)	Blank(s)	4
9051530	Widowed	Hospital inpatient/outpatient or clinic	Any Medicaid	62	Black	Female	2012	Lung and Bronchus	Malignant	8.3 Carcinoma of trachea,bronchus, and lung	Unclassified	XI(f) Other and unspecified carcinomas	Lung	Lung	C34.3-Lower lobe, lung	343	8070	Malignant	Moderately differentiated; Grade II	Left - origin of primary	Positive histology	8070/3: Squamous cell carcinoma, NOS	8070/3: Squamous cell carcinoma, NOS	8050-8089: squamous cell neoplasms	Not Brain	XI(f.4) Carcinomas of lung	Lung and Bronchus	IA	T1a	N0	M0	IA	T1	N0	M0	33	4 or more regional lymph nodes removed	None; diagnosed at autopsy	No radiation and/or cancer-directed surgery	Surgery performed	None/Unknown	No/Unknown	Blank(s)	Blank(s)	Blank(s)	Blank(s)	Blank(s)	Blank(s)	9
9051578	Married (including common law)	Hospital inpatient/outpatient or clinic	Insured	75	White	Female	2012	Lung and Bronchus	Malignant	8.3 Carcinoma of trachea,bronchus, and lung	Unclassified	XI(f) Other and unspecified carcinomas	Lung	Lung	C34.2-Middle lobe, lung	342	8070	Malignant	Moderately differentiated; Grade II	Right - origin of primary	Positive histology	8070/3: Squamous cell carcinoma, NOS	8070/3: Squamous cell carcinoma, NOS	8050-8089: squamous cell neoplasms	Not Brain	XI(f.4) Carcinomas of lung	Lung and Bronchus	IIB	T3	N0	M0	IIB	T3	N0	M0	45	1 to 3 regional lymph nodes removed	None; diagnosed at autopsy	No radiation and/or cancer-directed surgery	Surgery performed	None/Unknown	No/Unknown	Blank(s)	Blank(s)	Blank(s)	Blank(s)	Blank(s)	Blank(s)	6
9051669	Married (including common law)	Hospital inpatient/outpatient or clinic	Insured	64	Black	Male	2012	Lung and Bronchus	Malignant	8.3 Carcinoma of trachea,bronchus, and lung	Unclassified	XI(f) Other and unspecified carcinomas	Lung	Lung	C34.1-Upper lobe, lung	341	8070	Malignant	Moderately differentiated; Grade II	Right - origin of primary	Positive histology	8070/3: Squamous cell carcinoma, NOS	8070/3: Squamous cell carcinoma, NOS	8050-8089: squamous cell neoplasms	Not Brain	XI(f.4) Carcinomas of lung	Lung and Bronchus	IB	T2a	N0	M0	IB	T2	N0	M0	33	4 or more regional lymph nodes removed	None; diagnosed at autopsy	No radiation and/or cancer-directed surgery	Surgery performed	None/Unknown	No/Unknown	Blank(s)	Blank(s)	Blank(s)	Blank(s)	Blank(s)	Blank(s)	16
9051721	Single (never married)	Hospital inpatient/outpatient or clinic	Any Medicaid	55	White	Male	2012	Lung and Bronchus	Malignant	8.3 Carcinoma of trachea,bronchus, and lung	Unclassified	XI(f) Other and unspecified carcinomas	Lung	Lung	C34.0-Main bronchus	340	8070	Malignant	Moderately differentiated; Grade II	Left - origin of primary	Positive histology	8070/3: Squamous cell carcinoma, NOS	8070/3: Squamous cell carcinoma, NOS	8050-8089: squamous cell neoplasms	Not Brain	XI(f.4) Carcinomas of lung	Lung and Bronchus	IIIA	T3	N1	M0	IIIA	T3	N1	M0	56	4 or more regional lymph nodes removed	None; diagnosed at autopsy	No radiation and/or cancer-directed surgery	Surgery performed	None/Unknown	Yes	Blank(s)	Blank(s)	Blank(s)	Blank(s)	Blank(s)	Blank(s)	10
9053034	Widowed	Hospital inpatient/outpatient or clinic	Insured	84	White	Female	2012	Lung and Bronchus	Malignant	8.3 Carcinoma of trachea,bronchus, and lung	Unclassified	XI(f) Other and unspecified carcinomas	Lung	Lung	C34.3-Lower lobe, lung	343	8071	Malignant	Moderately differentiated; Grade II	Left - origin of primary	Positive histology	8071/3: Squamous cell carcinoma, keratinizing, NOS	8071/3: Squamous cell carcinoma, keratinizing, NOS	8050-8089: squamous cell neoplasms	Not Brain	XI(f.4) Carcinomas of lung	Lung and Bronchus	IIIA	T3	N1	M0	IIB	T2	N1	M0	55	4 or more regional lymph nodes removed	None; diagnosed at autopsy	No radiation and/or cancer-directed surgery	Surgery performed	None/Unknown	No/Unknown	Blank(s)	Blank(s)	Blank(s)	Blank(s)	Blank(s)	Blank(s)	9
9053819	Married (including common law)	Hospital inpatient/outpatient or clinic	Insured	76	White	Male	2012	Lung and Bronchus	Malignant	8.3 Carcinoma of trachea,bronchus, and lung	Unclassified	XI(f) Other and unspecified carcinomas	Lung	Lung	C34.3-Lower lobe, lung	343	8070	Malignant	Moderately differentiated; Grade II	Left - origin of primary	Positive histology	8070/3: Squamous cell carcinoma, NOS	8070/3: Squamous cell carcinoma, NOS	8050-8089: squamous cell neoplasms	Not Brain	XI(f.4) Carcinomas of lung	Lung and Bronchus	IA	T1b	N0	M0	IA	T1	N0	M0	21	4 or more regional lymph nodes removed	None; diagnosed at autopsy	No radiation and/or cancer-directed surgery	Surgery performed	None/Unknown	No/Unknown	Blank(s)	Blank(s)	Blank(s)	Blank(s)	Blank(s)	Blank(s)	9
9054473	Divorced	Hospital inpatient/outpatient or clinic	Insured	63	White	Male	2012	Lung and Bronchus	Malignant	8.3 Carcinoma of trachea,bronchus, and lung	Unclassified	XI(f) Other and unspecified carcinomas	Lung	Lung	C34.1-Upper lobe, lung	341	8070	Malignant	Poorly differentiated; Grade III	Left - origin of primary	Positive histology	8070/3: Squamous cell carcinoma, NOS	8070/3: Squamous cell carcinoma, NOS	8050-8089: squamous cell neoplasms	Not Brain	XI(f.4) Carcinomas of lung	Lung and Bronchus	IA	T1a	N0	M0	IA	T1	N0	M0	33	4 or more regional lymph nodes removed	None; diagnosed at autopsy	No radiation and/or cancer-directed surgery	Surgery performed	None/Unknown	No/Unknown	Blank(s)	Blank(s)	Blank(s)	Blank(s)	Blank(s)	Blank(s)	17
9054733	Married (including common law)	Hospital inpatient/outpatient or clinic	Insured	67	White	Male	2012	Lung and Bronchus	Malignant	8.3 Carcinoma of trachea,bronchus, and lung	Unclassified	XI(f) Other and unspecified carcinomas	Lung	Lung	C34.1-Upper lobe, lung	341	8072	Malignant	Poorly differentiated; Grade III	Left - origin of primary	Positive histology	8072/3: Squamous cell carcinoma, large cell, nonkeratinizing, NOS	8072/3: Squamous cell carcinoma, large cell, nonkeratinizing, NOS	8050-8089: squamous cell neoplasms	Not Brain	XI(f.4) Carcinomas of lung	Lung and Bronchus	IIA	T2a	N1	M0	IIB	T2	N1	M0	33	Number of regional lymph nodes removed unknown	None; diagnosed at autopsy	No radiation and/or cancer-directed surgery	Surgery performed	None/Unknown	Yes	Blank(s)	Blank(s)	Blank(s)	Blank(s)	Blank(s)	Blank(s)	21
9055394	Single (never married)	Hospital inpatient/outpatient or clinic	Any Medicaid	69	White	Female	2012	Lung and Bronchus	Malignant	8.3 Carcinoma of trachea,bronchus, and lung	Unclassified	XI(f) Other and unspecified carcinomas	Lung	Lung	C34.1-Upper lobe, lung	341	8070	Malignant	Poorly differentiated; Grade III	Right - origin of primary	Positive histology	8070/3: Squamous cell carcinoma, NOS	8070/3: Squamous cell carcinoma, NOS	8050-8089: squamous cell neoplasms	Not Brain	XI(f.4) Carcinomas of lung	Lung and Bronchus	IA	T1b	N0	M0	IA	T1	N0	M0	30	4 or more regional lymph nodes removed	None; diagnosed at autopsy	No radiation and/or cancer-directed surgery	Surgery performed	None/Unknown	No/Unknown	Blank(s)	Blank(s)	Blank(s)	Blank(s)	Blank(s)	Blank(s)	14
9056127	Married (including common law)	Hospital inpatient/outpatient or clinic	Insured	57	White	Male	2012	Lung and Bronchus	Malignant	8.3 Carcinoma of trachea,bronchus, and lung	Unclassified	XI(f) Other and unspecified carcinomas	Lung	Lung	C34.1-Upper lobe, lung	341	8070	Malignant	Poorly differentiated; Grade III	Left - origin of primary	Positive histology	8070/3: Squamous cell carcinoma, NOS	8070/3: Squamous cell carcinoma, NOS	8050-8089: squamous cell neoplasms	Not Brain	XI(f.4) Carcinomas of lung	Lung and Bronchus	IIIA	T4	N0	M0	IIIB	T4	N0	M0	56	4 or more regional lymph nodes removed	None; diagnosed at autopsy	No radiation and/or cancer-directed surgery	Surgery performed	None/Unknown	No/Unknown	Blank(s)	Blank(s)	Blank(s)	Blank(s)	Blank(s)	Blank(s)	9
9056599	Married (including common law)	Hospital inpatient/outpatient or clinic	Insured	66	White	Male	2012	Lung and Bronchus	Malignant	8.3 Carcinoma of trachea,bronchus, and lung	Unclassified	XI(f) Other and unspecified carcinomas	Lung	Lung	C34.2-Middle lobe, lung	342	8070	Malignant	Moderately differentiated; Grade II	Right - origin of primary	Positive histology	8070/3: Squamous cell carcinoma, NOS	8070/3: Squamous cell carcinoma, NOS	8050-8089: squamous cell neoplasms	Not Brain	XI(f.4) Carcinomas of lung	Lung and Bronchus	IIA	T2a	N1	M0	IIB	T2	N1	M0	33	4 or more regional lymph nodes removed	None; diagnosed at autopsy	No radiation and/or cancer-directed surgery	Surgery performed	None/Unknown	No/Unknown	Blank(s)	Blank(s)	Blank(s)	Blank(s)	Blank(s)	Blank(s)	18
9058893	Married (including common law)	Hospital inpatient/outpatient or clinic	Insured/No specifics	69	White	Female	2012	Lung and Bronchus	Malignant	8.3 Carcinoma of trachea,bronchus, and lung	Unclassified	XI(f) Other and unspecified carcinomas	Lung	Lung	C34.1-Upper lobe, lung	341	8070	Malignant	Moderately differentiated; Grade II	Left - origin of primary	Positive histology	8070/3: Squamous cell carcinoma, NOS	8070/3: Squamous cell carcinoma, NOS	8050-8089: squamous cell neoplasms	Not Brain	XI(f.4) Carcinomas of lung	Lung and Bronchus	IB	T2a	N0	M0	IB	T2	N0	M0	45	Number of regional lymph nodes removed unknown	None; diagnosed at autopsy	No radiation and/or cancer-directed surgery	Surgery performed	None/Unknown	No/Unknown	Blank(s)	Blank(s)	Blank(s)	Blank(s)	Blank(s)	Blank(s)	24
9060244	Married (including common law)	Hospital inpatient/outpatient or clinic	Insured	61	White	Male	2012	Lung and Bronchus	Malignant	8.3 Carcinoma of trachea,bronchus, and lung	Unclassified	XI(f) Other and unspecified carcinomas	Lung	Lung	C34.1-Upper lobe, lung	341	8070	Malignant	Moderately differentiated; Grade II	Left - origin of primary	Positive histology	8070/3: Squamous cell carcinoma, NOS	8070/3: Squamous cell carcinoma, NOS	8050-8089: squamous cell neoplasms	Not Brain	XI(f.4) Carcinomas of lung	Lung and Bronchus	IA	T1a	N0	M0	IA	T1	N0	M0	33	4 or more regional lymph nodes removed	None; diagnosed at autopsy	No radiation and/or cancer-directed surgery	Surgery performed	None/Unknown	No/Unknown	Blank(s)	Blank(s)	Blank(s)	Blank(s)	Blank(s)	Blank(s)	4
9060804	Married (including common law)	Hospital inpatient/outpatient or clinic	Any Medicaid	62	White	Female	2012	Lung and Bronchus	Malignant	8.3 Carcinoma of trachea,bronchus, and lung	Unclassified	XI(f) Other and unspecified carcinomas	Lung	Lung	C34.1-Upper lobe, lung	341	8070	Malignant	Moderately differentiated; Grade II	Right - origin of primary	Positive histology	8070/3: Squamous cell carcinoma, NOS	8070/3: Squamous cell carcinoma, NOS	8050-8089: squamous cell neoplasms	Not Brain	XI(f.4) Carcinomas of lung	Lung and Bronchus	IB	T2a	N0	M0	IB	T2	N0	M0	33	4 or more regional lymph nodes removed	None; diagnosed at autopsy	No radiation and/or cancer-directed surgery	Surgery performed	None/Unknown	No/Unknown	Blank(s)	Blank(s)	Blank(s)	Blank(s)	Blank(s)	Blank(s)	6
9061666	Married (including common law)	Hospital inpatient/outpatient or clinic	Insured	62	White	Male	2012	Lung and Bronchus	Malignant	8.3 Carcinoma of trachea,bronchus, and lung	Unclassified	XI(f) Other and unspecified carcinomas	Lung	Lung	C34.3-Lower lobe, lung	343	8070	Malignant	Moderately differentiated; Grade II	Right - origin of primary	Positive histology	8070/3: Squamous cell carcinoma, NOS	8070/3: Squamous cell carcinoma, NOS	8050-8089: squamous cell neoplasms	Not Brain	XI(f.4) Carcinomas of lung	Lung and Bronchus	IIB	T3	N0	M0	IB	T2	N0	M0	46	4 or more regional lymph nodes removed	None; diagnosed at autopsy	No radiation and/or cancer-directed surgery	Surgery performed	None/Unknown	Yes	Blank(s)	Blank(s)	Blank(s)	Blank(s)	Blank(s)	Blank(s)	15
9062586	Single (never married)	Hospital inpatient/outpatient or clinic	Uninsured	64	White	Male	2012	Lung and Bronchus	Malignant	8.3 Carcinoma of trachea,bronchus, and lung	Unclassified	XI(f) Other and unspecified carcinomas	Lung	Lung	C34.1-Upper lobe, lung	341	8070	Malignant	Poorly differentiated; Grade III	Right - origin of primary	Positive histology	8070/3: Squamous cell carcinoma, NOS	8070/3: Squamous cell carcinoma, NOS	8050-8089: squamous cell neoplasms	Not Brain	XI(f.4) Carcinomas of lung	Lung and Bronchus	IIA	T2a	N1	M0	IIB	T2	N1	M0	33	4 or more regional lymph nodes removed	None; diagnosed at autopsy	No radiation and/or cancer-directed surgery	Surgery performed	None/Unknown	No/Unknown	Blank(s)	Blank(s)	Blank(s)	Blank(s)	Blank(s)	Blank(s)	26
9064321	Widowed	Hospital inpatient/outpatient or clinic	Insured	77	White	Female	2012	Lung and Bronchus	Malignant	8.3 Carcinoma of trachea,bronchus, and lung	Unclassified	XI(f) Other and unspecified carcinomas	Lung	Lung	C34.3-Lower lobe, lung	343	8070	Malignant	Moderately differentiated; Grade II	Right - origin of primary	Positive histology	8070/3: Squamous cell carcinoma, NOS	8070/3: Squamous cell carcinoma, NOS	8050-8089: squamous cell neoplasms	Not Brain	XI(f.4) Carcinomas of lung	Lung and Bronchus	IA	T1a	N0	M0	IA	T1	N0	M0	21	None	None; diagnosed at autopsy	No radiation and/or cancer-directed surgery	Surgery performed	None/Unknown	No/Unknown	Blank(s)	Blank(s)	Blank(s)	Blank(s)	Blank(s)	Blank(s)	0
9065301	Married (including common law)	Hospital inpatient/outpatient or clinic	Insured	79	White	Male	2012	Lung and Bronchus	Malignant	8.3 Carcinoma of trachea,bronchus, and lung	Unclassified	XI(f) Other and unspecified carcinomas	Lung	Lung	C34.3-Lower lobe, lung	343	8071	Malignant	Poorly differentiated; Grade III	Left - origin of primary	Positive histology	8071/3: Squamous cell carcinoma, keratinizing, NOS	8071/3: Squamous cell carcinoma, keratinizing, NOS	8050-8089: squamous cell neoplasms	Not Brain	XI(f.4) Carcinomas of lung	Lung and Bronchus	IIB	T3	N0	M0	IIB	T3	N0	M0	90	1 to 3 regional lymph nodes removed	None; diagnosed at autopsy	No radiation and/or cancer-directed surgery	Surgery performed	None/Unknown	No/Unknown	Blank(s)	Blank(s)	Blank(s)	Blank(s)	Blank(s)	Blank(s)	6
9065465	Married (including common law)	Hospital inpatient/outpatient or clinic	Insured	77	White	Male	2012	Lung and Bronchus	Malignant	8.3 Carcinoma of trachea,bronchus, and lung	Unclassified	XI(f) Other and unspecified carcinomas	Lung	Lung	C34.1-Upper lobe, lung	341	8071	Malignant	Poorly differentiated; Grade III	Left - origin of primary	Positive histology	8071/3: Squamous cell carcinoma, keratinizing, NOS	8071/3: Squamous cell carcinoma, keratinizing, NOS	8050-8089: squamous cell neoplasms	Not Brain	XI(f.4) Carcinomas of lung	Lung and Bronchus	IB	T2a	N0	M0	IB	T2	N0	M0	33	1 to 3 regional lymph nodes removed	None; diagnosed at autopsy	No radiation and/or cancer-directed surgery	Surgery performed	None/Unknown	No/Unknown	Blank(s)	Blank(s)	Blank(s)	Blank(s)	Blank(s)	Blank(s)	3
9065492	Widowed	Hospital inpatient/outpatient or clinic	Insured	81	White	Male	2012	Lung and Bronchus	Malignant	8.3 Carcinoma of trachea,bronchus, and lung	Unclassified	XI(f) Other and unspecified carcinomas	Lung	Lung	C34.1-Upper lobe, lung	341	8070	Malignant	Poorly differentiated; Grade III	Left - origin of primary	Positive histology	8070/3: Squamous cell carcinoma, NOS	8070/3: Squamous cell carcinoma, NOS	8050-8089: squamous cell neoplasms	Not Brain	XI(f.4) Carcinomas of lung	Lung and Bronchus	IB	T2a	N0	M0	IB	T2	N0	M0	33	4 or more regional lymph nodes removed	Non-primary surgical procedure to other regional sites	No radiation and/or cancer-directed surgery	Surgery performed	None/Unknown	No/Unknown	Blank(s)	Blank(s)	Blank(s)	Blank(s)	Blank(s)	Blank(s)	16
9066498	Single (never married)	Hospital inpatient/outpatient or clinic	Any Medicaid	44	White	Male	2012	Lung and Bronchus	Malignant	8.3 Carcinoma of trachea,bronchus, and lung	Unclassified	XI(f) Other and unspecified carcinomas	Lung	Lung	C34.1-Upper lobe, lung	341	8070	Malignant	Poorly differentiated; Grade III	Right - origin of primary	Positive histology	8070/3: Squamous cell carcinoma, NOS	8070/3: Squamous cell carcinoma, NOS	8050-8089: squamous cell neoplasms	Not Brain	XI(f.4) Carcinomas of lung	Lung and Bronchus	IB	T2a	N0	M0	IB	T2	N0	M0	45	4 or more regional lymph nodes removed	None; diagnosed at autopsy	No radiation and/or cancer-directed surgery	Surgery performed	None/Unknown	No/Unknown	Blank(s)	Blank(s)	Blank(s)	Blank(s)	Blank(s)	Blank(s)	15
9067393	Widowed	Hospital inpatient/outpatient or clinic	Insured	72	White	Male	2012	Lung and Bronchus	Malignant	8.3 Carcinoma of trachea,bronchus, and lung	Unclassified	XI(f) Other and unspecified carcinomas	Lung	Lung	C34.1-Upper lobe, lung	341	8070	Malignant	Poorly differentiated; Grade III	Right - origin of primary	Positive histology	8070/3: Squamous cell carcinoma, NOS	8070/3: Squamous cell carcinoma, NOS	8050-8089: squamous cell neoplasms	Not Brain	XI(f.4) Carcinomas of lung	Lung and Bronchus	IIB	T3	N0	M0	IIIB	T4	N0	M0	33	4 or more regional lymph nodes removed	None; diagnosed at autopsy	No radiation and/or cancer-directed surgery	Surgery performed	None/Unknown	No/Unknown	Blank(s)	Blank(s)	Blank(s)	Blank(s)	Blank(s)	Blank(s)	19
9068096	Married (including common law)	Hospital inpatient/outpatient or clinic	Insured	57	Black	Male	2012	Lung and Bronchus	Malignant	8.3 Carcinoma of trachea,bronchus, and lung	Unclassified	XI(f) Other and unspecified carcinomas	Lung	Lung	C34.1-Upper lobe, lung	341	8070	Malignant	Well differentiated; Grade I	Right - origin of primary	Positive histology	8070/3: Squamous cell carcinoma, NOS	8070/3: Squamous cell carcinoma, NOS	8050-8089: squamous cell neoplasms	Not Brain	XI(f.4) Carcinomas of lung	Lung and Bronchus	IA	T1a	N0	M0	IA	T1	N0	M0	33	4 or more regional lymph nodes removed	None; diagnosed at autopsy	No radiation and/or cancer-directed surgery	Surgery performed	None/Unknown	No/Unknown	Blank(s)	Blank(s)	Blank(s)	Blank(s)	Blank(s)	Blank(s)	4
9069339	Single (never married)	Hospital inpatient/outpatient or clinic	Insured/No specifics	69	White	Female	2012	Lung and Bronchus	Malignant	8.3 Carcinoma of trachea,bronchus, and lung	Unclassified	XI(f) Other and unspecified carcinomas	Lung	Lung	C34.1-Upper lobe, lung	341	8070	Malignant	Poorly differentiated; Grade III	Right - origin of primary	Positive histology	8070/3: Squamous cell carcinoma, NOS	8070/3: Squamous cell carcinoma, NOS	8050-8089: squamous cell neoplasms	Not Brain	XI(f.4) Carcinomas of lung	Lung and Bronchus	IA	T1b	N0	M0	IA	T1	N0	M0	33	Number of regional lymph nodes removed unknown	None; diagnosed at autopsy	No radiation and/or cancer-directed surgery	Surgery performed	None/Unknown	No/Unknown	Blank(s)	Blank(s)	Blank(s)	Blank(s)	Blank(s)	Blank(s)	2
9069345	Widowed	Hospital inpatient/outpatient or clinic	Insured/No specifics	75	Black	Male	2012	Lung and Bronchus	Malignant	8.3 Carcinoma of trachea,bronchus, and lung	Unclassified	XI(f) Other and unspecified carcinomas	Lung	Lung	C34.9-Lung, NOS	349	8070	Malignant	Poorly differentiated; Grade III	Right - origin of primary	Positive histology	8070/3: Squamous cell carcinoma, NOS	8070/3: Squamous cell carcinoma, NOS	8050-8089: squamous cell neoplasms	Not Brain	XI(f.4) Carcinomas of lung	Lung and Bronchus	IIIA	T4	N0	M0	IV	T4	N0	M1	33	4 or more regional lymph nodes removed	None; diagnosed at autopsy	No radiation and/or cancer-directed surgery	Surgery performed	None/Unknown	No/Unknown	Blank(s)	Blank(s)	Blank(s)	Blank(s)	Blank(s)	Blank(s)	97
9069834	Divorced	Hospital inpatient/outpatient or clinic	Any Medicaid	61	White	Male	2012	Lung and Bronchus	Malignant	8.3 Carcinoma of trachea,bronchus, and lung	Unclassified	XI(f) Other and unspecified carcinomas	Lung	Lung	C34.1-Upper lobe, lung	341	8070	Malignant	Poorly differentiated; Grade III	Left - origin of primary	Positive histology	8070/3: Squamous cell carcinoma, NOS	8070/3: Squamous cell carcinoma, NOS	8050-8089: squamous cell neoplasms	Not Brain	XI(f.4) Carcinomas of lung	Lung and Bronchus	IB	T2a	N0	M0	IB	T2	N0	M0	55	4 or more regional lymph nodes removed	None; diagnosed at autopsy	No radiation and/or cancer-directed surgery	Surgery performed	None/Unknown	No/Unknown	Blank(s)	Blank(s)	Blank(s)	Blank(s)	Blank(s)	Blank(s)	9
9070180	Married (including common law)	Hospital inpatient/outpatient or clinic	Insured	80	White	Male	2012	Lung and Bronchus	Malignant	8.3 Carcinoma of trachea,bronchus, and lung	Unclassified	XI(f) Other and unspecified carcinomas	Lung	Lung	C34.1-Upper lobe, lung	341	8070	Malignant	Moderately differentiated; Grade II	Right - origin of primary	Positive histology	8070/3: Squamous cell carcinoma, NOS	8070/3: Squamous cell carcinoma, NOS	8050-8089: squamous cell neoplasms	Not Brain	XI(f.4) Carcinomas of lung	Lung and Bronchus	IB	T2a	N0	M0	IB	T2	N0	M0	21	4 or more regional lymph nodes removed	None; diagnosed at autopsy	No radiation and/or cancer-directed surgery	Surgery performed	None/Unknown	No/Unknown	Blank(s)	Blank(s)	Blank(s)	Blank(s)	Blank(s)	Blank(s)	97
9070370	Married (including common law)	Hospital inpatient/outpatient or clinic	Insured	79	White	Male	2012	Lung and Bronchus	Malignant	8.3 Carcinoma of trachea,bronchus, and lung	Unclassified	XI(f) Other and unspecified carcinomas	Lung	Lung	C34.3-Lower lobe, lung	343	8072	Malignant	Poorly differentiated; Grade III	Right - origin of primary	Positive histology	8072/3: Squamous cell carcinoma, large cell, nonkeratinizing, NOS	8072/3: Squamous cell carcinoma, large cell, nonkeratinizing, NOS	8050-8089: squamous cell neoplasms	Not Brain	XI(f.4) Carcinomas of lung	Lung and Bronchus	IIA	T2a	N1	M0	IIB	T2	N1	M0	33	4 or more regional lymph nodes removed	None; diagnosed at autopsy	No radiation and/or cancer-directed surgery	Surgery performed	None/Unknown	No/Unknown	Blank(s)	Blank(s)	Blank(s)	Blank(s)	Blank(s)	Blank(s)	25
9070434	Married (including common law)	Hospital inpatient/outpatient or clinic	Insured	75	White	Male	2012	Lung and Bronchus	Malignant	8.3 Carcinoma of trachea,bronchus, and lung	Unclassified	XI(f) Other and unspecified carcinomas	Lung	Lung	C34.3-Lower lobe, lung	343	8070	Malignant	Moderately differentiated; Grade II	Left - origin of primary	Positive histology	8070/3: Squamous cell carcinoma, NOS	8070/3: Squamous cell carcinoma, NOS	8050-8089: squamous cell neoplasms	Not Brain	XI(f.4) Carcinomas of lung	Lung and Bronchus	IA	T1b	N0	M0	IA	T1	N0	M0	22	1 to 3 regional lymph nodes removed	None; diagnosed at autopsy	No radiation and/or cancer-directed surgery	Surgery performed	None/Unknown	No/Unknown	Blank(s)	Blank(s)	Blank(s)	Blank(s)	Blank(s)	Blank(s)	1
9070566	Married (including common law)	Hospital inpatient/outpatient or clinic	Any Medicaid	65	White	Female	2012	Lung and Bronchus	Malignant	8.3 Carcinoma of trachea,bronchus, and lung	Unclassified	XI(f) Other and unspecified carcinomas	Lung	Lung	C34.3-Lower lobe, lung	343	8070	Malignant	Moderately differentiated; Grade II	Left - origin of primary	Positive histology	8070/3: Squamous cell carcinoma, NOS	8070/3: Squamous cell carcinoma, NOS	8050-8089: squamous cell neoplasms	Not Brain	XI(f.4) Carcinomas of lung	Lung and Bronchus	IIB	T2b	N1	M0	IIB	T2	N1	M0	33	4 or more regional lymph nodes removed	None; diagnosed at autopsy	Radiation after surgery	Surgery performed	Beam radiation	Yes	Blank(s)	Blank(s)	Blank(s)	Blank(s)	Blank(s)	Blank(s)	6
9070645	Married (including common law)	Hospital inpatient/outpatient or clinic	Insured	67	Black	Male	2012	Lung and Bronchus	Malignant	8.3 Carcinoma of trachea,bronchus, and lung	Unclassified	XI(f) Other and unspecified carcinomas	Lung	Lung	C34.1-Upper lobe, lung	341	8070	Malignant	Moderately differentiated; Grade II	Right - origin of primary	Positive histology	8070/3: Squamous cell carcinoma, NOS	8070/3: Squamous cell carcinoma, NOS	8050-8089: squamous cell neoplasms	Not Brain	XI(f.4) Carcinomas of lung	Lung and Bronchus	IIIA	T4	N0	M0	IV	T2	N0	M1	30	4 or more regional lymph nodes removed	None; diagnosed at autopsy	No radiation and/or cancer-directed surgery	Surgery performed	None/Unknown	Yes	Blank(s)	Blank(s)	Blank(s)	Blank(s)	Blank(s)	Blank(s)	5
9070696	Single (never married)	Hospital inpatient/outpatient or clinic	Any Medicaid	59	White	Male	2012	Lung and Bronchus	Malignant	8.3 Carcinoma of trachea,bronchus, and lung	Unclassified	XI(f) Other and unspecified carcinomas	Lung	Lung	C34.1-Upper lobe, lung	341	8070	Malignant	Poorly differentiated; Grade III	Left - origin of primary	Positive histology	8070/3: Squamous cell carcinoma, NOS	8070/3: Squamous cell carcinoma, NOS	8050-8089: squamous cell neoplasms	Not Brain	XI(f.4) Carcinomas of lung	Lung and Bronchus	IA	T1a	N0	M0	IA	T1	N0	M0	21	4 or more regional lymph nodes removed	None; diagnosed at autopsy	No radiation and/or cancer-directed surgery	Surgery performed	None/Unknown	No/Unknown	Blank(s)	Blank(s)	Blank(s)	Blank(s)	Blank(s)	Blank(s)	6
9070749	Married (including common law)	Hospital inpatient/outpatient or clinic	Any Medicaid	76	White	Male	2012	Lung and Bronchus	Malignant	8.3 Carcinoma of trachea,bronchus, and lung	Unclassified	XI(f) Other and unspecified carcinomas	Lung	Lung	C34.3-Lower lobe, lung	343	8070	Malignant	Poorly differentiated; Grade III	Right - origin of primary	Positive histology	8070/3: Squamous cell carcinoma, NOS	8070/3: Squamous cell carcinoma, NOS	8050-8089: squamous cell neoplasms	Not Brain	XI(f.4) Carcinomas of lung	Lung and Bronchus	IA	T1a	N0	M0	IA	T1	N0	M0	30	4 or more regional lymph nodes removed	None; diagnosed at autopsy	No radiation and/or cancer-directed surgery	Surgery performed	None/Unknown	No/Unknown	Blank(s)	Blank(s)	Blank(s)	Blank(s)	Blank(s)	Blank(s)	4
9070931	Married (including common law)	Hospital inpatient/outpatient or clinic	Insured	80	White	Female	2012	Lung and Bronchus	Malignant	8.3 Carcinoma of trachea,bronchus, and lung	Unclassified	XI(f) Other and unspecified carcinomas	Lung	Lung	C34.1-Upper lobe, lung	341	8083	Malignant	Poorly differentiated; Grade III	Right - origin of primary	Positive histology	8083/3: Basaloid squamous cell carcinoma	8083/3: Basaloid squamous cell carcinoma	8050-8089: squamous cell neoplasms	Not Brain	XI(f.4) Carcinomas of lung	Lung and Bronchus	IB	T2a	N0	M0	IB	T2	N0	M0	33	4 or more regional lymph nodes removed	None; diagnosed at autopsy	No radiation and/or cancer-directed surgery	Surgery performed	None/Unknown	No/Unknown	Blank(s)	Blank(s)	Blank(s)	Blank(s)	Blank(s)	Blank(s)	7
9071415	Single (never married)	Hospital inpatient/outpatient or clinic	Insured/No specifics	58	White	Male	2012	Lung and Bronchus	Malignant	8.3 Carcinoma of trachea,bronchus, and lung	Unclassified	XI(f) Other and unspecified carcinomas	Lung	Lung	C34.3-Lower lobe, lung	343	8071	Malignant	Poorly differentiated; Grade III	Left - origin of primary	Positive histology	8071/3: Squamous cell carcinoma, keratinizing, NOS	8071/3: Squamous cell carcinoma, keratinizing, NOS	8050-8089: squamous cell neoplasms	Not Brain	XI(f.4) Carcinomas of lung	Lung and Bronchus	IIB	T2b	N1	M0	IIB	T2	N1	M0	56	4 or more regional lymph nodes removed	None; diagnosed at autopsy	Radiation after surgery	Surgery performed	Beam radiation	Yes	Blank(s)	Blank(s)	Blank(s)	Blank(s)	Blank(s)	Blank(s)	21
9071445	Married (including common law)	Hospital inpatient/outpatient or clinic	Insured	72	White	Male	2012	Lung and Bronchus	Malignant	8.3 Carcinoma of trachea,bronchus, and lung	Unclassified	XI(f) Other and unspecified carcinomas	Lung	Lung	C34.3-Lower lobe, lung	343	8070	Malignant	Well differentiated; Grade I	Left - origin of primary	Positive histology	8070/3: Squamous cell carcinoma, NOS	8070/3: Squamous cell carcinoma, NOS	8050-8089: squamous cell neoplasms	Not Brain	XI(f.4) Carcinomas of lung	Lung and Bronchus	IA	T1a	N0	M0	IA	T1	N0	M0	21	1 to 3 regional lymph nodes removed	None; diagnosed at autopsy	No radiation and/or cancer-directed surgery	Surgery performed	None/Unknown	No/Unknown	Blank(s)	Blank(s)	Blank(s)	Blank(s)	Blank(s)	Blank(s)	2
9071651	Married (including common law)	Hospital inpatient/outpatient or clinic	Insured	78	White	Male	2012	Lung and Bronchus	Malignant	8.3 Carcinoma of trachea,bronchus, and lung	Unclassified	XI(f) Other and unspecified carcinomas	Lung	Lung	C34.1-Upper lobe, lung	341	8070	Malignant	Poorly differentiated; Grade III	Right - origin of primary	Positive histology	8070/3: Squamous cell carcinoma, NOS	8070/3: Squamous cell carcinoma, NOS	8050-8089: squamous cell neoplasms	Not Brain	XI(f.4) Carcinomas of lung	Lung and Bronchus	IA	T1a	N0	M0	IA	T1	N0	M0	30	1 to 3 regional lymph nodes removed	None; diagnosed at autopsy	No radiation and/or cancer-directed surgery	Surgery performed	None/Unknown	No/Unknown	Blank(s)	Blank(s)	Blank(s)	Blank(s)	Blank(s)	Blank(s)	2
9071813	Married (including common law)	Hospital inpatient/outpatient or clinic	Insured	81	White	Male	2012	Lung and Bronchus	Malignant	8.3 Carcinoma of trachea,bronchus, and lung	Unclassified	XI(f) Other and unspecified carcinomas	Lung	Lung	C34.1-Upper lobe, lung	341	8070	Malignant	Poorly differentiated; Grade III	Right - origin of primary	Positive histology	8070/3: Squamous cell carcinoma, NOS	8070/3: Squamous cell carcinoma, NOS	8050-8089: squamous cell neoplasms	Not Brain	XI(f.4) Carcinomas of lung	Lung and Bronchus	IA	T1a	N0	M0	IA	T1	N0	M0	21	None	None; diagnosed at autopsy	No radiation and/or cancer-directed surgery	Surgery performed	None/Unknown	No/Unknown	Blank(s)	Blank(s)	Blank(s)	Blank(s)	Blank(s)	Blank(s)	0
9072010	Single (never married)	Hospital inpatient/outpatient or clinic	Any Medicaid	60	White	Male	2012	Lung and Bronchus	Malignant	8.3 Carcinoma of trachea,bronchus, and lung	Unclassified	XI(f) Other and unspecified carcinomas	Lung	Lung	C34.1-Upper lobe, lung	341	8070	Malignant	Moderately differentiated; Grade II	Right - origin of primary	Positive histology	8070/3: Squamous cell carcinoma, NOS	8070/3: Squamous cell carcinoma, NOS	8050-8089: squamous cell neoplasms	Not Brain	XI(f.4) Carcinomas of lung	Lung and Bronchus	IB	T2a	N0	M0	IB	T2	N0	M0	30	1 to 3 regional lymph nodes removed	None; diagnosed at autopsy	No radiation and/or cancer-directed surgery	Surgery performed	None/Unknown	No/Unknown	Blank(s)	Blank(s)	Blank(s)	Blank(s)	Blank(s)	Blank(s)	2
9072884	Widowed	Hospital inpatient/outpatient or clinic	Any Medicaid	75	White	Female	2013	Lung and Bronchus	Malignant	8.3 Carcinoma of trachea,bronchus, and lung	Unclassified	XI(f) Other and unspecified carcinomas	Lung	Lung	C34.1-Upper lobe, lung	341	8070	Malignant	Moderately differentiated; Grade II	Right - origin of primary	Positive histology	8070/3: Squamous cell carcinoma, NOS	8070/3: Squamous cell carcinoma, NOS	8050-8089: squamous cell neoplasms	Not Brain	XI(f.4) Carcinomas of lung	Lung and Bronchus	IIIA	T4	N0	M0	IIIB	T4	N0	M0	33	4 or more regional lymph nodes removed	None; diagnosed at autopsy	No radiation and/or cancer-directed surgery	Surgery performed	None/Unknown	Yes	Blank(s)	Blank(s)	Blank(s)	Blank(s)	Blank(s)	Blank(s)	6
9073279	Married (including common law)	Hospital inpatient/outpatient or clinic	Insured	73	White	Male	2013	Lung and Bronchus	Malignant	8.3 Carcinoma of trachea,bronchus, and lung	Unclassified	XI(f) Other and unspecified carcinomas	Lung	Lung	C34.3-Lower lobe, lung	343	8070	Malignant	Poorly differentiated; Grade III	Left - origin of primary	Positive histology	8070/3: Squamous cell carcinoma, NOS	8070/3: Squamous cell carcinoma, NOS	8050-8089: squamous cell neoplasms	Not Brain	XI(f.4) Carcinomas of lung	Lung and Bronchus	IIA	T1b	N1	M0	IIA	T1	N1	M0	30	4 or more regional lymph nodes removed	None; diagnosed at autopsy	Radiation after surgery	Surgery performed	Beam radiation	Yes	Blank(s)	Blank(s)	Blank(s)	Blank(s)	Blank(s)	Blank(s)	6
9455797	Married (including common law)	Hospital inpatient/outpatient or clinic	Insured	77	White	Female	2013	Lung and Bronchus	Malignant	8.3 Carcinoma of trachea,bronchus, and lung	Unclassified	XI(f) Other and unspecified carcinomas	Lung	Lung	C34.3-Lower lobe, lung	343	8070	Malignant	Poorly differentiated; Grade III	Right - origin of primary	Positive histology	8070/3: Squamous cell carcinoma, NOS	8070/3: Squamous cell carcinoma, NOS	8050-8089: squamous cell neoplasms	Not Brain	XI(f.4) Carcinomas of lung	Lung and Bronchus	IA	T1b	N0	M0	IA	T1	N0	M0	21	Number of regional lymph nodes removed unknown	None; diagnosed at autopsy	No radiation and/or cancer-directed surgery	Surgery performed	None/Unknown	No/Unknown	Blank(s)	Blank(s)	Blank(s)	Blank(s)	Blank(s)	Blank(s)	7
9455853	Married (including common law)	Hospital inpatient/outpatient or clinic	Insured	69	White	Male	2013	Lung and Bronchus	Malignant	8.3 Carcinoma of trachea,bronchus, and lung	Unclassified	XI(f) Other and unspecified carcinomas	Lung	Lung	C34.1-Upper lobe, lung	341	8070	Malignant	Poorly differentiated; Grade III	Left - origin of primary	Positive histology	8070/3: Squamous cell carcinoma, NOS	8070/3: Squamous cell carcinoma, NOS	8050-8089: squamous cell neoplasms	Not Brain	XI(f.4) Carcinomas of lung	Lung and Bronchus	IIIA	T4	N1	M0	IIIB	T4	N1	M0	33	4 or more regional lymph nodes removed	None; diagnosed at autopsy	Radiation after surgery	Surgery performed	Beam radiation	Yes	Blank(s)	Blank(s)	Blank(s)	Blank(s)	Blank(s)	Blank(s)	23
9456316	Married (including common law)	Hospital inpatient/outpatient or clinic	Insured	73	White	Male	2013	Lung and Bronchus	Malignant	8.3 Carcinoma of trachea,bronchus, and lung	Unclassified	XI(f) Other and unspecified carcinomas	Lung	Lung	C34.3-Lower lobe, lung	343	8070	Malignant	Poorly differentiated; Grade III	Right - origin of primary	Positive histology	8070/3: Squamous cell carcinoma, NOS	8070/3: Squamous cell carcinoma, NOS	8050-8089: squamous cell neoplasms	Not Brain	XI(f.4) Carcinomas of lung	Lung and Bronchus	IA	T1a	N0	M0	IA	T1	N0	M0	33	4 or more regional lymph nodes removed	None; diagnosed at autopsy	No radiation and/or cancer-directed surgery	Surgery performed	None/Unknown	No/Unknown	Blank(s)	Blank(s)	Blank(s)	Blank(s)	Blank(s)	Blank(s)	6
9456528	Divorced	Hospital inpatient/outpatient or clinic	Insured	61	White	Male	2013	Lung and Bronchus	Malignant	8.3 Carcinoma of trachea,bronchus, and lung	Unclassified	XI(f) Other and unspecified carcinomas	Lung	Lung	C34.1-Upper lobe, lung	341	8070	Malignant	Poorly differentiated; Grade III	Left - origin of primary	Positive histology	8070/3: Squamous cell carcinoma, NOS	8070/3: Squamous cell carcinoma, NOS	8050-8089: squamous cell neoplasms	Not Brain	XI(f.4) Carcinomas of lung	Lung and Bronchus	IB	T2a	N0	M0	IB	T2	N0	M0	24	4 or more regional lymph nodes removed	None; diagnosed at autopsy	Radiation after surgery	Surgery performed	Beam radiation	Yes	Blank(s)	Blank(s)	Blank(s)	Blank(s)	Blank(s)	Blank(s)	12
9457127	Married (including common law)	Hospital inpatient/outpatient or clinic	Insured	69	White	Female	2013	Lung and Bronchus	Malignant	8.3 Carcinoma of trachea,bronchus, and lung	Unclassified	XI(f) Other and unspecified carcinomas	Lung	Lung	C34.1-Upper lobe, lung	341	8072	Malignant	Poorly differentiated; Grade III	Left - origin of primary	Positive histology	8072/3: Squamous cell carcinoma, large cell, nonkeratinizing, NOS	8072/3: Squamous cell carcinoma, large cell, nonkeratinizing, NOS	8050-8089: squamous cell neoplasms	Not Brain	XI(f.4) Carcinomas of lung	Lung and Bronchus	IIIA	T4	N0	M0	IV	T4	N0	M1	56	4 or more regional lymph nodes removed	None; diagnosed at autopsy	No radiation and/or cancer-directed surgery	Surgery performed	None/Unknown	No/Unknown	Blank(s)	Blank(s)	Blank(s)	Blank(s)	Blank(s)	Blank(s)	32
9458996	Divorced	Hospital inpatient/outpatient or clinic	Insured	68	White	Male	2013	Lung and Bronchus	Malignant	8.3 Carcinoma of trachea,bronchus, and lung	Unclassified	XI(f) Other and unspecified carcinomas	Lung	Lung	C34.1-Upper lobe, lung	341	8070	Malignant	Moderately differentiated; Grade II	Left - origin of primary	Positive histology	8070/3: Squamous cell carcinoma, NOS	8070/3: Squamous cell carcinoma, NOS	8050-8089: squamous cell neoplasms	Not Brain	XI(f.4) Carcinomas of lung	Lung and Bronchus	IA	T1a	N0	M0	IA	T1	N0	M0	21	1 to 3 regional lymph nodes removed	None; diagnosed at autopsy	No radiation and/or cancer-directed surgery	Surgery performed	None/Unknown	No/Unknown	Blank(s)	Blank(s)	Blank(s)	Blank(s)	Blank(s)	Blank(s)	1
9459212	Married (including common law)	Hospital inpatient/outpatient or clinic	Insured	76	White	Male	2013	Lung and Bronchus	Malignant	8.3 Carcinoma of trachea,bronchus, and lung	Unclassified	XI(f) Other and unspecified carcinomas	Lung	Lung	C34.3-Lower lobe, lung	343	8070	Malignant	Poorly differentiated; Grade III	Left - origin of primary	Positive histology	8070/3: Squamous cell carcinoma, NOS	8070/3: Squamous cell carcinoma, NOS	8050-8089: squamous cell neoplasms	Not Brain	XI(f.4) Carcinomas of lung	Lung and Bronchus	IIB	T3	N0	M0	IIIB	T4	N0	M0	33	4 or more regional lymph nodes removed	None; diagnosed at autopsy	No radiation and/or cancer-directed surgery	Surgery performed	None/Unknown	Yes	Blank(s)	Blank(s)	Blank(s)	Blank(s)	Blank(s)	Blank(s)	98
9460890	Married (including common law)	Hospital inpatient/outpatient or clinic	Insured	80	White	Male	2013	Lung and Bronchus	Malignant	8.3 Carcinoma of trachea,bronchus, and lung	Unclassified	XI(f) Other and unspecified carcinomas	Lung	Lung	C34.1-Upper lobe, lung	341	8070	Malignant	Moderately differentiated; Grade II	Left - origin of primary	Positive histology	8070/3: Squamous cell carcinoma, NOS	8070/3: Squamous cell carcinoma, NOS	8050-8089: squamous cell neoplasms	Not Brain	XI(f.4) Carcinomas of lung	Lung and Bronchus	IA	T1b	N0	M0	IA	T1	N0	M0	33	4 or more regional lymph nodes removed	None; diagnosed at autopsy	No radiation and/or cancer-directed surgery	Surgery performed	None/Unknown	No/Unknown	Blank(s)	Blank(s)	Blank(s)	Blank(s)	Blank(s)	Blank(s)	24
9460903	Married (including common law)	Hospital inpatient/outpatient or clinic	Insured/No specifics	76	White	Male	2013	Lung and Bronchus	Malignant	8.3 Carcinoma of trachea,bronchus, and lung	Unclassified	XI(f) Other and unspecified carcinomas	Lung	Lung	C34.1-Upper lobe, lung	341	8070	Malignant	Moderately differentiated; Grade II	Left - origin of primary	Positive histology	8070/3: Squamous cell carcinoma, NOS	8070/3: Squamous cell carcinoma, NOS	8050-8089: squamous cell neoplasms	Not Brain	XI(f.4) Carcinomas of lung	Lung and Bronchus	IA	T1a	N0	M0	IA	T1	N0	M0	33	4 or more regional lymph nodes removed	None; diagnosed at autopsy	No radiation and/or cancer-directed surgery	Surgery performed	None/Unknown	No/Unknown	Blank(s)	Blank(s)	Blank(s)	Blank(s)	Blank(s)	Blank(s)	10
9461845	Divorced	Hospital inpatient/outpatient or clinic	Any Medicaid	53	White	Male	2013	Lung and Bronchus	Malignant	8.3 Carcinoma of trachea,bronchus, and lung	Unclassified	XI(f) Other and unspecified carcinomas	Lung	Lung	C34.1-Upper lobe, lung	341	8070	Malignant	Poorly differentiated; Grade III	Right - origin of primary	Positive histology	8070/3: Squamous cell carcinoma, NOS	8070/3: Squamous cell carcinoma, NOS	8050-8089: squamous cell neoplasms	Not Brain	XI(f.4) Carcinomas of lung	Lung and Bronchus	IIIA	T4	N0	M0	IIIB	T4	N0	M0	33	4 or more regional lymph nodes removed	None; diagnosed at autopsy	Radiation after surgery	Surgery performed	Beam radiation	Yes	Blank(s)	Blank(s)	Blank(s)	Blank(s)	Blank(s)	Blank(s)	4
9462218	Widowed	Hospital inpatient/outpatient or clinic	Insured	76	Black	Female	2013	Lung and Bronchus	Malignant	8.3 Carcinoma of trachea,bronchus, and lung	Unclassified	XI(f) Other and unspecified carcinomas	Lung	Lung	C34.1-Upper lobe, lung	341	8070	Malignant	Moderately differentiated; Grade II	Left - origin of primary	Positive histology	8070/3: Squamous cell carcinoma, NOS	8070/3: Squamous cell carcinoma, NOS	8050-8089: squamous cell neoplasms	Not Brain	XI(f.4) Carcinomas of lung	Lung and Bronchus	IA	T1a	N0	M0	IA	T1	N0	M0	33	4 or more regional lymph nodes removed	None; diagnosed at autopsy	No radiation and/or cancer-directed surgery	Surgery performed	None/Unknown	No/Unknown	Blank(s)	Blank(s)	Blank(s)	Blank(s)	Blank(s)	Blank(s)	5
9463485	Divorced	Hospital inpatient/outpatient or clinic	Insured/No specifics	66	White	Male	2013	Lung and Bronchus	Malignant	8.3 Carcinoma of trachea,bronchus, and lung	Unclassified	XI(f) Other and unspecified carcinomas	Lung	Lung	C34.1-Upper lobe, lung	341	8070	Malignant	Poorly differentiated; Grade III	Right - origin of primary	Positive histology	8070/3: Squamous cell carcinoma, NOS	8070/3: Squamous cell carcinoma, NOS	8050-8089: squamous cell neoplasms	Not Brain	XI(f.4) Carcinomas of lung	Lung and Bronchus	IIA	T1b	N1	M0	IIA	T1	N1	M0	56	4 or more regional lymph nodes removed	None; diagnosed at autopsy	No radiation and/or cancer-directed surgery	Surgery performed	None/Unknown	Yes	Blank(s)	Blank(s)	Blank(s)	Blank(s)	Blank(s)	Blank(s)	36
9463516	Married (including common law)	Hospital inpatient/outpatient or clinic	Insured	54	White	Female	2013	Lung and Bronchus	Malignant	8.3 Carcinoma of trachea,bronchus, and lung	Unclassified	XI(f) Other and unspecified carcinomas	Lung	Lung	C34.1-Upper lobe, lung	341	8070	Malignant	Moderately differentiated; Grade II	Right - origin of primary	Positive histology	8070/3: Squamous cell carcinoma, NOS	8070/3: Squamous cell carcinoma, NOS	8050-8089: squamous cell neoplasms	Not Brain	XI(f.4) Carcinomas of lung	Lung and Bronchus	IB	T2a	N0	M0	IB	T2	N0	M0	33	4 or more regional lymph nodes removed	None; diagnosed at autopsy	No radiation and/or cancer-directed surgery	Surgery performed	None/Unknown	No/Unknown	Blank(s)	Blank(s)	Blank(s)	Blank(s)	Blank(s)	Blank(s)	12
9463763	Widowed	Hospital inpatient/outpatient or clinic	Insured	72	White	Female	2013	Lung and Bronchus	Malignant	8.3 Carcinoma of trachea,bronchus, and lung	Unclassified	XI(f) Other and unspecified carcinomas	Lung	Lung	C34.1-Upper lobe, lung	341	8071	Malignant	Moderately differentiated; Grade II	Right - origin of primary	Positive histology	8071/3: Squamous cell carcinoma, keratinizing, NOS	8071/3: Squamous cell carcinoma, keratinizing, NOS	8050-8089: squamous cell neoplasms	Not Brain	XI(f.4) Carcinomas of lung	Lung and Bronchus	UNK Stage	T2NOS	N0	M0	IB	T2	N0	M0	33	Sentinel node biopsy and lym nd removed same/unstated time	None; diagnosed at autopsy	No radiation and/or cancer-directed surgery	Surgery performed	Recommended, unknown if administered	No/Unknown	Blank(s)	Blank(s)	Blank(s)	Blank(s)	Blank(s)	Blank(s)	4
9464330	Married (including common law)	Hospital inpatient/outpatient or clinic	Insured	73	White	Female	2013	Lung and Bronchus	Malignant	8.3 Carcinoma of trachea,bronchus, and lung	Unclassified	XI(f) Other and unspecified carcinomas	Lung	Lung	C34.1-Upper lobe, lung	341	8070	Malignant	Moderately differentiated; Grade II	Right - origin of primary	Positive histology	8070/3: Squamous cell carcinoma, NOS	8070/3: Squamous cell carcinoma, NOS	8050-8089: squamous cell neoplasms	Not Brain	XI(f.4) Carcinomas of lung	Lung and Bronchus	IIA	T2b	N0	M0	IB	T2	N0	M0	33	Sentinel node biopsy and lym nd removed different times	None; diagnosed at autopsy	No radiation and/or cancer-directed surgery	Surgery performed	None/Unknown	Yes	Blank(s)	Blank(s)	Blank(s)	Blank(s)	Blank(s)	Blank(s)	5
9465287	Divorced	Hospital inpatient/outpatient or clinic	Insured	79	White	Male	2013	Lung and Bronchus	Malignant	8.3 Carcinoma of trachea,bronchus, and lung	Unclassified	XI(f) Other and unspecified carcinomas	Lung	Lung	C34.1-Upper lobe, lung	341	8070	Malignant	Poorly differentiated; Grade III	Left - origin of primary	Positive histology	8070/3: Squamous cell carcinoma, NOS	8070/3: Squamous cell carcinoma, NOS	8050-8089: squamous cell neoplasms	Not Brain	XI(f.4) Carcinomas of lung	Lung and Bronchus	IIA	T2b	N0	M0	IB	T2	N0	M0	33	1 to 3 regional lymph nodes removed	None; diagnosed at autopsy	No radiation and/or cancer-directed surgery	Surgery performed	None/Unknown	Yes	Blank(s)	Blank(s)	Blank(s)	Blank(s)	Blank(s)	Blank(s)	4
9465296	Married (including common law)	Hospital inpatient/outpatient or clinic	Insured	57	White	Male	2013	Lung and Bronchus	Malignant	8.3 Carcinoma of trachea,bronchus, and lung	Unclassified	XI(f) Other and unspecified carcinomas	Lung	Lung	C34.1-Upper lobe, lung	341	8072	Malignant	Poorly differentiated; Grade III	Right - origin of primary	Positive histology	8072/3: Squamous cell carcinoma, large cell, nonkeratinizing, NOS	8072/3: Squamous cell carcinoma, large cell, nonkeratinizing, NOS	8050-8089: squamous cell neoplasms	Not Brain	XI(f.4) Carcinomas of lung	Lung and Bronchus	IB	T2a	N0	M0	IB	T2	N0	M0	33	4 or more regional lymph nodes removed	None; diagnosed at autopsy	No radiation and/or cancer-directed surgery	Surgery performed	None/Unknown	No/Unknown	Blank(s)	Blank(s)	Blank(s)	Blank(s)	Blank(s)	Blank(s)	18
9465435	Widowed	Hospital inpatient/outpatient or clinic	Insured/No specifics	61	White	Male	2013	Lung and Bronchus	Malignant	8.3 Carcinoma of trachea,bronchus, and lung	Unclassified	XI(f) Other and unspecified carcinomas	Lung	Lung	C34.1-Upper lobe, lung	341	8070	Malignant	Moderately differentiated; Grade II	Right - origin of primary	Positive histology	8070/3: Squamous cell carcinoma, NOS	8070/3: Squamous cell carcinoma, NOS	8050-8089: squamous cell neoplasms	Not Brain	XI(f.4) Carcinomas of lung	Lung and Bronchus	IA	T1a	N0	M0	IA	T1	N0	M0	33	4 or more regional lymph nodes removed	None; diagnosed at autopsy	No radiation and/or cancer-directed surgery	Surgery performed	None/Unknown	No/Unknown	Blank(s)	Blank(s)	Blank(s)	Blank(s)	Blank(s)	Blank(s)	6
9465523	Widowed	Hospital inpatient/outpatient or clinic	Insured/No specifics	60	White	Male	2013	Lung and Bronchus	Malignant	8.3 Carcinoma of trachea,bronchus, and lung	Unclassified	XI(f) Other and unspecified carcinomas	Lung	Lung	C34.1-Upper lobe, lung	341	8070	Malignant	Moderately differentiated; Grade II	Right - origin of primary	Positive histology	8070/3: Squamous cell carcinoma, NOS	8070/3: Squamous cell carcinoma, NOS	8050-8089: squamous cell neoplasms	Not Brain	XI(f.4) Carcinomas of lung	Lung and Bronchus	IB	T2a	N0	M0	IB	T2	N0	M0	33	4 or more regional lymph nodes removed	None; diagnosed at autopsy	No radiation and/or cancer-directed surgery	Surgery performed	None/Unknown	No/Unknown	Blank(s)	Blank(s)	Blank(s)	Blank(s)	Blank(s)	Blank(s)	4
9465665	Divorced	Hospital inpatient/outpatient or clinic	Insured/No specifics	67	White	Male	2013	Lung and Bronchus	Malignant	8.3 Carcinoma of trachea,bronchus, and lung	Unclassified	XI(f) Other and unspecified carcinomas	Lung	Lung	C34.3-Lower lobe, lung	343	8070	Malignant	Moderately differentiated; Grade II	Left - origin of primary	Positive histology	8070/3: Squamous cell carcinoma, NOS	8070/3: Squamous cell carcinoma, NOS	8050-8089: squamous cell neoplasms	Not Brain	XI(f.4) Carcinomas of lung	Lung and Bronchus	IB	T2a	N0	M0	IB	T2	N0	M0	33	4 or more regional lymph nodes removed	None; diagnosed at autopsy	No radiation and/or cancer-directed surgery	Surgery performed	None/Unknown	No/Unknown	Blank(s)	Blank(s)	Blank(s)	Blank(s)	Blank(s)	Blank(s)	11
9465667	Divorced	Hospital inpatient/outpatient or clinic	Uninsured	63	White	Male	2013	Lung and Bronchus	Malignant	8.3 Carcinoma of trachea,bronchus, and lung	Unclassified	XI(f) Other and unspecified carcinomas	Lung	Lung	C34.1-Upper lobe, lung	341	8070	Malignant	Moderately differentiated; Grade II	Left - origin of primary	Positive histology	8070/3: Squamous cell carcinoma, NOS	8070/3: Squamous cell carcinoma, NOS	8050-8089: squamous cell neoplasms	Not Brain	XI(f.4) Carcinomas of lung	Lung and Bronchus	IA	T1a	N0	M0	IA	T1	N0	M0	33	Number of regional lymph nodes removed unknown	None; diagnosed at autopsy	No radiation and/or cancer-directed surgery	Surgery performed	None/Unknown	No/Unknown	Blank(s)	Blank(s)	Blank(s)	Blank(s)	Blank(s)	Blank(s)	98
9465875	Divorced	Hospital inpatient/outpatient or clinic	Insured	73	White	Male	2013	Lung and Bronchus	Malignant	8.3 Carcinoma of trachea,bronchus, and lung	Unclassified	XI(f) Other and unspecified carcinomas	Lung	Lung	C34.1-Upper lobe, lung	341	8070	Malignant	Moderately differentiated; Grade II	Left - origin of primary	Positive histology	8070/3: Squamous cell carcinoma, NOS	8070/3: Squamous cell carcinoma, NOS	8050-8089: squamous cell neoplasms	Not Brain	XI(f.4) Carcinomas of lung	Lung and Bronchus	IA	T1a	N0	M0	IA	T1	N0	M0	33	4 or more regional lymph nodes removed	None; diagnosed at autopsy	No radiation and/or cancer-directed surgery	Surgery performed	None/Unknown	No/Unknown	Blank(s)	Blank(s)	Blank(s)	Blank(s)	Blank(s)	Blank(s)	10
9465892	Married (including common law)	Hospital inpatient/outpatient or clinic	Any Medicaid	54	White	Female	2013	Lung and Bronchus	Malignant	8.3 Carcinoma of trachea,bronchus, and lung	Unclassified	XI(f) Other and unspecified carcinomas	Lung	Lung	C34.1-Upper lobe, lung	341	8070	Malignant	Poorly differentiated; Grade III	Left - origin of primary	Positive histology	8070/3: Squamous cell carcinoma, NOS	8070/3: Squamous cell carcinoma, NOS	8050-8089: squamous cell neoplasms	Not Brain	XI(f.4) Carcinomas of lung	Lung and Bronchus	IIB	T3	N0	M0	IIB	T3	N0	M0	33	4 or more regional lymph nodes removed	None; diagnosed at autopsy	No radiation and/or cancer-directed surgery	Surgery performed	None/Unknown	No/Unknown	Blank(s)	Blank(s)	Blank(s)	Blank(s)	Blank(s)	Blank(s)	11
9465907	Married (including common law)	Hospital inpatient/outpatient or clinic	Insured/No specifics	69	White	Male	2013	Lung and Bronchus	Malignant	8.3 Carcinoma of trachea,bronchus, and lung	Unclassified	XI(f) Other and unspecified carcinomas	Lung	Lung	C34.3-Lower lobe, lung	343	8070	Malignant	Moderately differentiated; Grade II	Right - origin of primary	Positive histology	8070/3: Squamous cell carcinoma, NOS	8070/3: Squamous cell carcinoma, NOS	8050-8089: squamous cell neoplasms	Not Brain	XI(f.4) Carcinomas of lung	Lung and Bronchus	IA	T1a	N0	M0	IA	T1	N0	M0	33	4 or more regional lymph nodes removed	None; diagnosed at autopsy	No radiation and/or cancer-directed surgery	Surgery performed	None/Unknown	No/Unknown	Blank(s)	Blank(s)	Blank(s)	Blank(s)	Blank(s)	Blank(s)	16
9466262	Married (including common law)	Hospital inpatient/outpatient or clinic	Any Medicaid	62	White	Male	2013	Lung and Bronchus	Malignant	8.3 Carcinoma of trachea,bronchus, and lung	Unclassified	XI(f) Other and unspecified carcinomas	Lung	Lung	C34.1-Upper lobe, lung	341	8070	Malignant	Moderately differentiated; Grade II	Right - origin of primary	Positive histology	8070/3: Squamous cell carcinoma, NOS	8070/3: Squamous cell carcinoma, NOS	8050-8089: squamous cell neoplasms	Not Brain	XI(f.4) Carcinomas of lung	Lung and Bronchus	IIIA	T3	N1	M0	IIIA	T3	N1	M0	56	4 or more regional lymph nodes removed	None; diagnosed at autopsy	No radiation and/or cancer-directed surgery	Surgery performed	None/Unknown	No/Unknown	Blank(s)	Blank(s)	Blank(s)	Blank(s)	Blank(s)	Blank(s)	22
9466430	Single (never married)	Hospital inpatient/outpatient or clinic	Insured	72	White	Female	2013	Lung and Bronchus	Malignant	8.3 Carcinoma of trachea,bronchus, and lung	Unclassified	XI(f) Other and unspecified carcinomas	Lung	Lung	C34.3-Lower lobe, lung	343	8071	Malignant	Poorly differentiated; Grade III	Right - origin of primary	Positive histology	8071/3: Squamous cell carcinoma, keratinizing, NOS	8071/3: Squamous cell carcinoma, keratinizing, NOS	8050-8089: squamous cell neoplasms	Not Brain	XI(f.4) Carcinomas of lung	Lung and Bronchus	IA	T1b	N0	M0	IA	T1	N0	M0	33	4 or more regional lymph nodes removed	None; diagnosed at autopsy	No radiation and/or cancer-directed surgery	Surgery performed	None/Unknown	No/Unknown	Blank(s)	Blank(s)	Blank(s)	Blank(s)	Blank(s)	Blank(s)	8
9466692	Married (including common law)	Hospital inpatient/outpatient or clinic	Insured	82	White	Male	2013	Lung and Bronchus	Malignant	8.3 Carcinoma of trachea,bronchus, and lung	Unclassified	XI(f) Other and unspecified carcinomas	Lung	Lung	C34.2-Middle lobe, lung	342	8072	Malignant	Poorly differentiated; Grade III	Right - origin of primary	Positive histology	8072/3: Squamous cell carcinoma, large cell, nonkeratinizing, NOS	8072/3: Squamous cell carcinoma, large cell, nonkeratinizing, NOS	8050-8089: squamous cell neoplasms	Not Brain	XI(f.4) Carcinomas of lung	Lung and Bronchus	IIA	T2a	N1	M0	IIB	T2	N1	M0	33	4 or more regional lymph nodes removed	None; diagnosed at autopsy	No radiation and/or cancer-directed surgery	Surgery performed	None/Unknown	Yes	Blank(s)	Blank(s)	Blank(s)	Blank(s)	Blank(s)	Blank(s)	12
9467219	Married (including common law)	Hospital inpatient/outpatient or clinic	Insured	61	White	Female	2013	Lung and Bronchus	Malignant	8.3 Carcinoma of trachea,bronchus, and lung	Unclassified	XI(f) Other and unspecified carcinomas	Lung	Lung	C34.0-Main bronchus	340	8070	Malignant	Poorly differentiated; Grade III	Left - origin of primary	Positive histology	8070/3: Squamous cell carcinoma, NOS	8070/3: Squamous cell carcinoma, NOS	8050-8089: squamous cell neoplasms	Not Brain	XI(f.4) Carcinomas of lung	Lung and Bronchus	IB	T2a	N0	M0	IB	T2	N0	M0	55	4 or more regional lymph nodes removed	None; diagnosed at autopsy	No radiation and/or cancer-directed surgery	Surgery performed	None/Unknown	No/Unknown	Blank(s)	Blank(s)	Blank(s)	Blank(s)	Blank(s)	Blank(s)	11
9467833	Married (including common law)	Hospital inpatient/outpatient or clinic	Any Medicaid	82	White	Male	2013	Lung and Bronchus	Malignant	8.3 Carcinoma of trachea,bronchus, and lung	Unclassified	XI(f) Other and unspecified carcinomas	Lung	Lung	C34.1-Upper lobe, lung	341	8070	Malignant	Moderately differentiated; Grade II	Left - origin of primary	Positive histology	8070/3: Squamous cell carcinoma, NOS	8070/3: Squamous cell carcinoma, NOS	8050-8089: squamous cell neoplasms	Not Brain	XI(f.4) Carcinomas of lung	Lung and Bronchus	IB	T2a	N0	M0	IB	T2	N0	M0	21	None	None; diagnosed at autopsy	No radiation and/or cancer-directed surgery	Surgery performed	None/Unknown	No/Unknown	Blank(s)	Blank(s)	Blank(s)	Blank(s)	Blank(s)	Blank(s)	0
9470617	Married (including common law)	Hospital inpatient/outpatient or clinic	Insured/No specifics	69	White	Male	2013	Lung and Bronchus	Malignant	8.3 Carcinoma of trachea,bronchus, and lung	Unclassified	XI(f) Other and unspecified carcinomas	Lung	Lung	C34.1-Upper lobe, lung	341	8070	Malignant	Poorly differentiated; Grade III	Right - origin of primary	Positive histology	8070/3: Squamous cell carcinoma, NOS	8070/3: Squamous cell carcinoma, NOS	8050-8089: squamous cell neoplasms	Not Brain	XI(f.4) Carcinomas of lung	Lung and Bronchus	IIA	T2a	N1	M0	IIB	T2	N1	M0	33	4 or more regional lymph nodes removed	None; diagnosed at autopsy	No radiation and/or cancer-directed surgery	Surgery performed	None/Unknown	Yes	Blank(s)	Blank(s)	Blank(s)	Blank(s)	Blank(s)	Blank(s)	14
9471705	Divorced	Hospital inpatient/outpatient or clinic	Insured	83	White	Female	2013	Lung and Bronchus	Malignant	8.3 Carcinoma of trachea,bronchus, and lung	Unclassified	XI(f) Other and unspecified carcinomas	Lung	Lung	C34.1-Upper lobe, lung	341	8072	Malignant	Poorly differentiated; Grade III	Right - origin of primary	Positive histology	8072/3: Squamous cell carcinoma, large cell, nonkeratinizing, NOS	8072/3: Squamous cell carcinoma, large cell, nonkeratinizing, NOS	8050-8089: squamous cell neoplasms	Not Brain	XI(f.4) Carcinomas of lung	Lung and Bronchus	IB	T2a	N0	M0	IB	T2	N0	M0	33	4 or more regional lymph nodes removed	None; diagnosed at autopsy	No radiation and/or cancer-directed surgery	Surgery performed	None/Unknown	No/Unknown	Blank(s)	Blank(s)	Blank(s)	Blank(s)	Blank(s)	Blank(s)	10
9473793	Married (including common law)	Hospital inpatient/outpatient or clinic	Insured	70	White	Male	2013	Lung and Bronchus	Malignant	8.3 Carcinoma of trachea,bronchus, and lung	Unclassified	XI(f) Other and unspecified carcinomas	Lung	Lung	C34.3-Lower lobe, lung	343	8070	Malignant	Moderately differentiated; Grade II	Right - origin of primary	Positive histology	8070/3: Squamous cell carcinoma, NOS	8070/3: Squamous cell carcinoma, NOS	8050-8089: squamous cell neoplasms	Not Brain	XI(f.4) Carcinomas of lung	Lung and Bronchus	IA	T1a	N0	M0	IA	T1	N0	M0	33	Number of regional lymph nodes removed unknown	None; diagnosed at autopsy	No radiation and/or cancer-directed surgery	Surgery performed	None/Unknown	No/Unknown	Blank(s)	Blank(s)	Blank(s)	Blank(s)	Blank(s)	Blank(s)	98
9475541	Married (including common law)	Hospital inpatient/outpatient or clinic	Insured	64	White	Male	2013	Lung and Bronchus	Malignant	8.3 Carcinoma of trachea,bronchus, and lung	Unclassified	XI(f) Other and unspecified carcinomas	Lung	Lung	C34.3-Lower lobe, lung	343	8072	Malignant	Poorly differentiated; Grade III	Right - origin of primary	Positive histology	8072/3: Squamous cell carcinoma, large cell, nonkeratinizing, NOS	8072/3: Squamous cell carcinoma, large cell, nonkeratinizing, NOS	8050-8089: squamous cell neoplasms	Not Brain	XI(f.4) Carcinomas of lung	Lung and Bronchus	IA	T1b	N0	M0	IA	T1	N0	M0	21	None	None; diagnosed at autopsy	No radiation and/or cancer-directed surgery	Surgery performed	None/Unknown	No/Unknown	Blank(s)	Blank(s)	Blank(s)	Blank(s)	Blank(s)	Blank(s)	0
9475788	Single (never married)	Hospital inpatient/outpatient or clinic	Uninsured	55	Black	Male	2013	Lung and Bronchus	Malignant	8.3 Carcinoma of trachea,bronchus, and lung	Unclassified	XI(f) Other and unspecified carcinomas	Lung	Lung	C34.1-Upper lobe, lung	341	8070	Malignant	Moderately differentiated; Grade II	Right - origin of primary	Positive histology	8070/3: Squamous cell carcinoma, NOS	8070/3: Squamous cell carcinoma, NOS	8050-8089: squamous cell neoplasms	Not Brain	XI(f.4) Carcinomas of lung	Lung and Bronchus	IIB	T3	N0	M0	IIIB	T4	N0	M0	33	4 or more regional lymph nodes removed	None; diagnosed at autopsy	No radiation and/or cancer-directed surgery	Surgery performed	None/Unknown	No/Unknown	Blank(s)	Blank(s)	Blank(s)	Blank(s)	Blank(s)	Blank(s)	11
9476750	Married (including common law)	Hospital inpatient/outpatient or clinic	Insured	70	White	Female	2013	Lung and Bronchus	Malignant	8.3 Carcinoma of trachea,bronchus, and lung	Unclassified	XI(f) Other and unspecified carcinomas	Lung	Lung	C34.1-Upper lobe, lung	341	8070	Malignant	Moderately differentiated; Grade II	Left - origin of primary	Positive histology	8070/3: Squamous cell carcinoma, NOS	8070/3: Squamous cell carcinoma, NOS	8050-8089: squamous cell neoplasms	Not Brain	XI(f.4) Carcinomas of lung	Lung and Bronchus	IIIA	T3	N1	M0	IIIB	T4	N1	M0	56	4 or more regional lymph nodes removed	None; diagnosed at autopsy	No radiation and/or cancer-directed surgery	Surgery performed	None/Unknown	No/Unknown	Blank(s)	Blank(s)	Blank(s)	Blank(s)	Blank(s)	Blank(s)	7
9477195	Married (including common law)	Other hospital outpatient unit or surgery center (2006+)	Insured	71	White	Male	2013	Lung and Bronchus	Malignant	8.3 Carcinoma of trachea,bronchus, and lung	Unclassified	XI(f) Other and unspecified carcinomas	Lung	Lung	C34.1-Upper lobe, lung	341	8070	Malignant	Moderately differentiated; Grade II	Right - origin of primary	Positive histology	8070/3: Squamous cell carcinoma, NOS	8070/3: Squamous cell carcinoma, NOS	8050-8089: squamous cell neoplasms	Not Brain	XI(f.4) Carcinomas of lung	Lung and Bronchus	IIB	T3	N0	M0	IIB	T3	N0	M0	33	1 to 3 regional lymph nodes removed	None; diagnosed at autopsy	No radiation and/or cancer-directed surgery	Surgery performed	None/Unknown	No/Unknown	Blank(s)	Blank(s)	Blank(s)	Blank(s)	Blank(s)	Blank(s)	3
9478290	Divorced	Hospital inpatient/outpatient or clinic	Insured	57	White	Male	2013	Lung and Bronchus	Malignant	8.3 Carcinoma of trachea,bronchus, and lung	Unclassified	XI(f) Other and unspecified carcinomas	Lung	Lung	C34.3-Lower lobe, lung	343	8070	Malignant	Poorly differentiated; Grade III	Left - origin of primary	Positive histology	8070/3: Squamous cell carcinoma, NOS	8070/3: Squamous cell carcinoma, NOS	8050-8089: squamous cell neoplasms	Not Brain	XI(f.4) Carcinomas of lung	Lung and Bronchus	IIA	T1b	N1	M0	IIA	T1	N1	M0	33	4 or more regional lymph nodes removed	Non-primary surgical procedure performed	No radiation and/or cancer-directed surgery	Surgery performed	Recommended, unknown if administered	Yes	Blank(s)	Blank(s)	Blank(s)	Blank(s)	Blank(s)	Blank(s)	11
9478496	Married (including common law)	Hospital inpatient/outpatient or clinic	Insured	74	White	Male	2013	Lung and Bronchus	Malignant	8.3 Carcinoma of trachea,bronchus, and lung	Unclassified	XI(f) Other and unspecified carcinomas	Lung	Lung	C34.1-Upper lobe, lung	341	8070	Malignant	Poorly differentiated; Grade III	Right - origin of primary	Positive histology	8070/3: Squamous cell carcinoma, NOS	8070/3: Squamous cell carcinoma, NOS	8050-8089: squamous cell neoplasms	Not Brain	XI(f.4) Carcinomas of lung	Lung and Bronchus	IA	T1a	N0	M0	IA	T1	N0	M0	33	4 or more regional lymph nodes removed	None; diagnosed at autopsy	No radiation and/or cancer-directed surgery	Surgery performed	None/Unknown	No/Unknown	Blank(s)	Blank(s)	Blank(s)	Blank(s)	Blank(s)	Blank(s)	4
9479171	Married (including common law)	Hospital inpatient/outpatient or clinic	Insured/No specifics	77	White	Female	2013	Lung and Bronchus	Malignant	8.3 Carcinoma of trachea,bronchus, and lung	Unclassified	XI(f) Other and unspecified carcinomas	Lung	Lung	C34.3-Lower lobe, lung	343	8070	Malignant	Moderately differentiated; Grade II	Left - origin of primary	Positive histology	8070/3: Squamous cell carcinoma, NOS	8070/3: Squamous cell carcinoma, NOS	8050-8089: squamous cell neoplasms	Not Brain	XI(f.4) Carcinomas of lung	Lung and Bronchus	IIB	T2b	N1	M0	IIB	T2	N1	M0	55	4 or more regional lymph nodes removed	None; diagnosed at autopsy	No radiation and/or cancer-directed surgery	Surgery performed	None/Unknown	Yes	Blank(s)	Blank(s)	Blank(s)	Blank(s)	Blank(s)	Blank(s)	12
9479481	Married (including common law)	Hospital inpatient/outpatient or clinic	Insured	64	White	Male	2013	Lung and Bronchus	Malignant	8.3 Carcinoma of trachea,bronchus, and lung	Unclassified	XI(f) Other and unspecified carcinomas	Lung	Lung	C34.1-Upper lobe, lung	341	8070	Malignant	Poorly differentiated; Grade III	Right - origin of primary	Positive histology	8070/3: Squamous cell carcinoma, NOS	8070/3: Squamous cell carcinoma, NOS	8050-8089: squamous cell neoplasms	Not Brain	XI(f.4) Carcinomas of lung	Lung and Bronchus	IA	T1b	N0	M0	IA	T1	N0	M0	21	None	None; diagnosed at autopsy	No radiation and/or cancer-directed surgery	Surgery performed	None/Unknown	No/Unknown	Blank(s)	Blank(s)	Blank(s)	Blank(s)	Blank(s)	Blank(s)	0
9479862	Married (including common law)	Hospital inpatient/outpatient or clinic	Insured	76	White	Male	2013	Lung and Bronchus	Malignant	8.3 Carcinoma of trachea,bronchus, and lung	Unclassified	XI(f) Other and unspecified carcinomas	Lung	Lung	C34.3-Lower lobe, lung	343	8070	Malignant	Moderately differentiated; Grade II	Right - origin of primary	Positive histology	8070/3: Squamous cell carcinoma, NOS	8070/3: Squamous cell carcinoma, NOS	8050-8089: squamous cell neoplasms	Not Brain	XI(f.4) Carcinomas of lung	Lung and Bronchus	IA	T1a	N0	M0	IA	T1	N0	M0	21	1 to 3 regional lymph nodes removed	None; diagnosed at autopsy	No radiation and/or cancer-directed surgery	Surgery performed	None/Unknown	No/Unknown	Blank(s)	Blank(s)	Blank(s)	Blank(s)	Blank(s)	Blank(s)	2
9479873	Single (never married)	Hospital inpatient/outpatient or clinic	Insured/No specifics	63	White	Male	2013	Lung and Bronchus	Malignant	8.3 Carcinoma of trachea,bronchus, and lung	Unclassified	XI(f) Other and unspecified carcinomas	Lung	Lung	C34.1-Upper lobe, lung	341	8070	Malignant	Moderately differentiated; Grade II	Left - origin of primary	Positive histology	8070/3: Squamous cell carcinoma, NOS	8070/3: Squamous cell carcinoma, NOS	8050-8089: squamous cell neoplasms	Not Brain	XI(f.4) Carcinomas of lung	Lung and Bronchus	IIB	T2b	N1	M0	IIB	T2	N1	M0	33	4 or more regional lymph nodes removed	None; diagnosed at autopsy	No radiation and/or cancer-directed surgery	Surgery performed	None/Unknown	Yes	Blank(s)	Blank(s)	Blank(s)	Blank(s)	Blank(s)	Blank(s)	12
9481342	Married (including common law)	Hospital inpatient/outpatient or clinic	Insured	68	White	Male	2013	Lung and Bronchus	Malignant	8.3 Carcinoma of trachea,bronchus, and lung	Unclassified	XI(f) Other and unspecified carcinomas	Lung	Lung	C34.3-Lower lobe, lung	343	8070	Malignant	Poorly differentiated; Grade III	Right - origin of primary	Positive histology	8070/3: Squamous cell carcinoma, NOS	8070/3: Squamous cell carcinoma, NOS	8050-8089: squamous cell neoplasms	Not Brain	XI(f.4) Carcinomas of lung	Lung and Bronchus	IB	T2a	N0	M0	IB	T2	N0	M0	33	4 or more regional lymph nodes removed	None; diagnosed at autopsy	No radiation and/or cancer-directed surgery	Surgery performed	None/Unknown	No/Unknown	Blank(s)	Blank(s)	Blank(s)	Blank(s)	Blank(s)	Blank(s)	22
9481431	Divorced	Hospital inpatient/outpatient or clinic	Insured	75	White	Male	2013	Lung and Bronchus	Malignant	8.3 Carcinoma of trachea,bronchus, and lung	Unclassified	XI(f) Other and unspecified carcinomas	Lung	Lung	C34.3-Lower lobe, lung	343	8070	Malignant	Moderately differentiated; Grade II	Right - origin of primary	Positive histology	8070/3: Squamous cell carcinoma, NOS	8070/3: Squamous cell carcinoma, NOS	8050-8089: squamous cell neoplasms	Not Brain	XI(f.4) Carcinomas of lung	Lung and Bronchus	IB	T2a	N0	M0	IB	T2	N0	M0	45	4 or more regional lymph nodes removed	None; diagnosed at autopsy	No radiation and/or cancer-directed surgery	Surgery performed	None/Unknown	No/Unknown	Blank(s)	Blank(s)	Blank(s)	Blank(s)	Blank(s)	Blank(s)	21
9481457	Married (including common law)	Hospital inpatient/outpatient or clinic	Insured	68	White	Male	2013	Lung and Bronchus	Malignant	8.3 Carcinoma of trachea,bronchus, and lung	Unclassified	XI(f) Other and unspecified carcinomas	Lung	Lung	C34.1-Upper lobe, lung	341	8071	Malignant	Moderately differentiated; Grade II	Left - origin of primary	Positive histology	8071/3: Squamous cell carcinoma, keratinizing, NOS	8071/3: Squamous cell carcinoma, keratinizing, NOS	8050-8089: squamous cell neoplasms	Not Brain	XI(f.4) Carcinomas of lung	Lung and Bronchus	IB	T2a	N0	M0	IB	T2	N0	M0	33	4 or more regional lymph nodes removed	None; diagnosed at autopsy	No radiation and/or cancer-directed surgery	Surgery performed	None/Unknown	No/Unknown	Blank(s)	Blank(s)	Blank(s)	Blank(s)	Blank(s)	Blank(s)	24
9481746	Widowed	Hospital inpatient/outpatient or clinic	Any Medicaid	65	White	Female	2013	Lung and Bronchus	Malignant	8.3 Carcinoma of trachea,bronchus, and lung	Unclassified	XI(f) Other and unspecified carcinomas	Lung	Lung	C34.1-Upper lobe, lung	341	8070	Malignant	Moderately differentiated; Grade II	Left - origin of primary	Positive histology	8070/3: Squamous cell carcinoma, NOS	8070/3: Squamous cell carcinoma, NOS	8050-8089: squamous cell neoplasms	Not Brain	XI(f.4) Carcinomas of lung	Lung and Bronchus	IB	T2a	N0	M0	IB	T2	N0	M0	22	None	None; diagnosed at autopsy	No radiation and/or cancer-directed surgery	Surgery performed	None/Unknown	No/Unknown	Blank(s)	Blank(s)	Blank(s)	Blank(s)	Blank(s)	Blank(s)	0
9481908	Widowed	Hospital inpatient/outpatient or clinic	Insured	71	White	Female	2013	Lung and Bronchus	Malignant	8.3 Carcinoma of trachea,bronchus, and lung	Unclassified	XI(f) Other and unspecified carcinomas	Lung	Lung	C34.1-Upper lobe, lung	341	8070	Malignant	Moderately differentiated; Grade II	Left - origin of primary	Positive histology	8070/3: Squamous cell carcinoma, NOS	8070/3: Squamous cell carcinoma, NOS	8050-8089: squamous cell neoplasms	Not Brain	XI(f.4) Carcinomas of lung	Lung and Bronchus	IA	T1a	N0	M0	IA	T1	N0	M0	30	Number of regional lymph nodes removed unknown	None; diagnosed at autopsy	No radiation and/or cancer-directed surgery	Surgery performed	None/Unknown	No/Unknown	Blank(s)	Blank(s)	Blank(s)	Blank(s)	Blank(s)	Blank(s)	98
9482539	Single (never married)	Hospital inpatient/outpatient or clinic	Any Medicaid	61	White	Female	2013	Lung and Bronchus	Malignant	8.3 Carcinoma of trachea,bronchus, and lung	Unclassified	XI(f) Other and unspecified carcinomas	Lung	Lung	C34.1-Upper lobe, lung	341	8070	Malignant	Moderately differentiated; Grade II	Left - origin of primary	Positive histology	8070/3: Squamous cell carcinoma, NOS	8070/3: Squamous cell carcinoma, NOS	8050-8089: squamous cell neoplasms	Not Brain	XI(f.4) Carcinomas of lung	Lung and Bronchus	IA	T1b	N0	M0	IA	T1	N0	M0	33	4 or more regional lymph nodes removed	None; diagnosed at autopsy	No radiation and/or cancer-directed surgery	Surgery performed	None/Unknown	No/Unknown	Blank(s)	Blank(s)	Blank(s)	Blank(s)	Blank(s)	Blank(s)	14
9483974	Separated	Hospital inpatient/outpatient or clinic	Any Medicaid	54	White	Male	2013	Lung and Bronchus	Malignant	8.3 Carcinoma of trachea,bronchus, and lung	Unclassified	XI(f) Other and unspecified carcinomas	Lung	Lung	C34.3-Lower lobe, lung	343	8070	Malignant	Moderately differentiated; Grade II	Right - origin of primary	Positive histology	8070/3: Squamous cell carcinoma, NOS	8070/3: Squamous cell carcinoma, NOS	8050-8089: squamous cell neoplasms	Not Brain	XI(f.4) Carcinomas of lung	Lung and Bronchus	IB	T2a	N0	M0	IB	T2	N0	M0	21	1 to 3 regional lymph nodes removed	None; diagnosed at autopsy	Radiation after surgery	Surgery performed	Beam radiation	Yes	Blank(s)	Blank(s)	Blank(s)	Blank(s)	Blank(s)	Blank(s)	2
9484097	Widowed	Hospital inpatient/outpatient or clinic	Insured/No specifics	74	White	Female	2013	Lung and Bronchus	Malignant	8.3 Carcinoma of trachea,bronchus, and lung	Unclassified	XI(f) Other and unspecified carcinomas	Lung	Lung	C34.1-Upper lobe, lung	341	8070	Malignant	Moderately differentiated; Grade II	Left - origin of primary	Positive histology	8070/3: Squamous cell carcinoma, NOS	8070/3: Squamous cell carcinoma, NOS	8050-8089: squamous cell neoplasms	Not Brain	XI(f.4) Carcinomas of lung	Lung and Bronchus	IIB	T3	N0	M0	IIIB	T4	N0	M0	33	Number of regional lymph nodes removed unknown	None; diagnosed at autopsy	No radiation and/or cancer-directed surgery	Surgery performed	None/Unknown	No/Unknown	Blank(s)	Blank(s)	Blank(s)	Blank(s)	Blank(s)	Blank(s)	97
9484101	Widowed	Hospital inpatient/outpatient or clinic	Insured/No specifics	71	White	Male	2013	Lung and Bronchus	Malignant	8.3 Carcinoma of trachea,bronchus, and lung	Unclassified	XI(f) Other and unspecified carcinomas	Lung	Lung	C34.1-Upper lobe, lung	341	8070	Malignant	Moderately differentiated; Grade II	Right - origin of primary	Positive histology	8070/3: Squamous cell carcinoma, NOS	8070/3: Squamous cell carcinoma, NOS	8050-8089: squamous cell neoplasms	Not Brain	XI(f.4) Carcinomas of lung	Lung and Bronchus	IIB	T3	N0	M0	IIB	T3	N0	M0	33	1 to 3 regional lymph nodes removed	None; diagnosed at autopsy	No radiation and/or cancer-directed surgery	Surgery performed	None/Unknown	Yes	Blank(s)	Blank(s)	Blank(s)	Blank(s)	Blank(s)	Blank(s)	2
9484504	Married (including common law)	Hospital inpatient/outpatient or clinic	Insured	65	White	Male	2013	Lung and Bronchus	Malignant	8.3 Carcinoma of trachea,bronchus, and lung	Unclassified	XI(f) Other and unspecified carcinomas	Lung	Lung	C34.1-Upper lobe, lung	341	8070	Malignant	Moderately differentiated; Grade II	Left - origin of primary	Positive histology	8070/3: Squamous cell carcinoma, NOS	8070/3: Squamous cell carcinoma, NOS	8050-8089: squamous cell neoplasms	Not Brain	XI(f.4) Carcinomas of lung	Lung and Bronchus	IIB	T3	N0	M0	IIB	T3	N0	M0	21	1 to 3 regional lymph nodes removed	None; diagnosed at autopsy	Radiation after surgery	Surgery performed	Beam radiation	No/Unknown	Blank(s)	Blank(s)	Blank(s)	Blank(s)	Blank(s)	Blank(s)	2
9486485	Married (including common law)	Hospital inpatient/outpatient or clinic	Insured	66	White	Male	2013	Lung and Bronchus	Malignant	8.3 Carcinoma of trachea,bronchus, and lung	Unclassified	XI(f) Other and unspecified carcinomas	Lung	Lung	C34.3-Lower lobe, lung	343	8070	Malignant	Poorly differentiated; Grade III	Right - origin of primary	Positive histology	8070/3: Squamous cell carcinoma, NOS	8070/3: Squamous cell carcinoma, NOS	8050-8089: squamous cell neoplasms	Not Brain	XI(f.4) Carcinomas of lung	Lung and Bronchus	IIB	T3	N0	M0	IIIB	T4	N0	M0	33	1 to 3 regional lymph nodes removed	None; diagnosed at autopsy	No radiation and/or cancer-directed surgery	Surgery performed	None/Unknown	No/Unknown	Blank(s)	Blank(s)	Blank(s)	Blank(s)	Blank(s)	Blank(s)	3
9487203	Married (including common law)	Hospital inpatient/outpatient or clinic	Insured/No specifics	62	White	Male	2013	Lung and Bronchus	Malignant	8.3 Carcinoma of trachea,bronchus, and lung	Unclassified	XI(f) Other and unspecified carcinomas	Lung	Lung	C34.3-Lower lobe, lung	343	8070	Malignant	Poorly differentiated; Grade III	Left - origin of primary	Positive histology	8070/3: Squamous cell carcinoma, NOS	8070/3: Squamous cell carcinoma, NOS	8050-8089: squamous cell neoplasms	Not Brain	XI(f.4) Carcinomas of lung	Lung and Bronchus	IIB	T2b	N1	M0	IIB	T2	N1	M0	33	Biopsy or aspiration of regional lymph node, NOS	None; diagnosed at autopsy	No radiation and/or cancer-directed surgery	Surgery performed	None/Unknown	Yes	Blank(s)	Blank(s)	Blank(s)	Blank(s)	Blank(s)	Blank(s)	9
9488243	Divorced	Hospital inpatient/outpatient or clinic	Uninsured	54	White	Male	2013	Lung and Bronchus	Malignant	8.3 Carcinoma of trachea,bronchus, and lung	Unclassified	XI(f) Other and unspecified carcinomas	Lung	Lung	C34.8-Overlapping lesion of lung	348	8070	Malignant	Poorly differentiated; Grade III	Left - origin of primary	Positive histology	8070/3: Squamous cell carcinoma, NOS	8070/3: Squamous cell carcinoma, NOS	8050-8089: squamous cell neoplasms	Not Brain	XI(f.4) Carcinomas of lung	Lung and Bronchus	IIIA	T3	N1	M0	IIIB	T4	N1	M0	55	Number of regional lymph nodes removed unknown	None; diagnosed at autopsy	Radiation before and after surgery	Surgery performed	Beam radiation	Yes	Blank(s)	Blank(s)	Blank(s)	Blank(s)	Blank(s)	Blank(s)	7
[truncated: 7,562 more rows]
[truncated: 58 more columns]

## Sheet: T重新分组
Patient ID	Marital status at diagnosis	Type of Reporting Source	Insurance Recode (2007+)	Age at diagnosis	Race recode (White, Black, Other)	Sex	Year of diagnosis	Site recode ICD-O-3/WHO 2008	Behavior recode for analysis	AYA site recode/WHO 2008	Lymphoma subtype recode/WHO 2008	ICCC site recode ICD-O-3/WHO 2008	TNM 7/CS v0204+ Schema	CS Schema - AJCC 6th Edition	Primary Site - labeled	Primary Site	Histologic Type ICD-O-3	Behavior code ICD-O-3	Grade	Laterality	Diagnostic Confirmation	ICD-O-3 Hist/behav	ICD-O-3 Hist/behav, malignant	Histology recode - broad groupings	Histology recode - Brain groupings	ICCC site rec extended ICD-O-3/WHO 2008	Site recode B ICD-O-3/WHO 2008	Derived AJCC Stage Group, 7th ed (2010-2015)	T_stage	N_stage	Derived AJCC M, 7th ed (2010-2015)	Derived AJCC Stage Group, 6th ed (2004-2015)	Derived AJCC T, 6th ed (2004-2015)	Derived AJCC N, 6th ed (2004-2015)	Derived AJCC M, 6th ed (2004-2015)	RX Summ--Surg Prim Site (1998+)	RX Summ--Scope Reg LN Sur (2003+)	RX Summ--Surg Oth Reg/Dis (2003+)	Radiation sequence with surgery	Reason no cancer-directed surgery	Radiation recode	Chemotherapy recode (yes, no/unk)	Scope of reg lymph nd surg (1998-2002)	RX Summ--Reg LN Examined (1998-2002)	Surgery of oth reg/dis sites (1998-2002)	Site specific surgery (1973-1997 varying detail by year and site)	Radiation to Brain or CNS Recode (1988-1997)	Tumor Size Summary (2016+)	Regional nodes examined (1988+)
[truncated: 8,078 more rows]
[truncated: 58 more columns]

[truncated: 1 more sheets: 分组]
